# Supplementary material for: μ-Peroxido-bis­[acetonitrile­bis­(ethyl­enediamine)­cobalt(III)] tetrakis(per­chlorate)
Source: Acta Crystallogr Sect E Struct Rep Online. 2010 Nov 24;66(Pt 12):m1631–2. doi: 10.1107/S1600536810047653 (PMC3011807; doi:10.1107/S1600536810047653)
Supplement: Supplementary file 1 [file e-66-m1631-sup1.cif]

##############################################################################
###                                                                        ###
###        Electronic paper (Acta Crystallographica Section E)             ###
###                                                                        ###
##############################################################################
#                                                                            #
# This CIF contains the data in a paper accepted for publication in Acta     #
# Crystallographica Section E. It conforms to the requirements of Notes      #
# for Authors for Section E, and has been peer reviewed under the auspices   #
# of the IUCr Commission on Journals.                                        #
#                                                                            #
# Full details of the Crystallographic Information File format               #
# are given in the paper "The Crystallographic Information File (CIF):       #
# a New Standard Archive File for Crystallography" by S. R. Hall, F. H.      #
# Allen and I. D. Brown [Acta Cryst. (1991), A47, 655-685].                  #
#                                                                            #
# The current version of the core CIF dictionary is obtainable from          #
# ftp://ftp.iucr.org/pub/cif_core.dic. The current version number is 2.4.    #
#                                                                            #
# Software is freely available for graphical display of the structure(s) in  #
# this CIF.  For information consult the CIF home page http://www.iucr.org/  #
# cif/home.html                                                              #
#                                                                            #
# This file may be used for bona fide research purposes within the           #
# scientific community so long as proper attribution is given to the journal # 
# article from which it was obtained.                                        #
#                                                                            #
##############################################################################
                                             
data_I
_audit_creation_method     SHELXL-97
_chemical_name_systematic
;
\m-Peroxido-bis[acetonitrilebis(ethylenediamine)cobalt(III)]
tetrakis(perchlorate)
;
_chemical_name_common     ?
_chemical_formula_moiety     'C12 H38 Co2 N10 O2 4+, 4(Cl O4 -)'
_chemical_formula_sum     'C12 H38 Cl4 Co2 N10 O18'
_chemical_formula_iupac     '[Co2 (O2) (C2 H3 N)2 (C2 H8 N2)4] (Cl O4)4'
_chemical_formula_weight     870.18
_chemical_melting_point     ?
_symmetry_cell_setting     monoclinic
_symmetry_space_group_name_H-M     'P 21/n'
_symmetry_space_group_name_Hall     '-P 2yn'
loop_
    _symmetry_equiv_pos_as_xyz
    'x, y, z'
    '-x+1/2, y+1/2, -z+1/2'
    '-x, -y, -z'
    'x-1/2, -y-1/2, z-1/2'
_cell_length_a     11.9747(7)
_cell_length_b     8.3348(6)
_cell_length_c     16.4921(10)
_cell_angle_alpha     90.00
_cell_angle_beta     109.702(5)
_cell_angle_gamma     90.00
_cell_volume     1549.66(17)
_cell_formula_units_Z     2
_cell_measurement_reflns_used     6337
_cell_measurement_theta_min     1.00
_cell_measurement_theta_max     27.48
_cell_measurement_temperature     100(2)
_exptl_crystal_description     plate
_exptl_crystal_colour     'yellow-brown'
_exptl_crystal_size_max     0.40
_exptl_crystal_size_mid     0.14
_exptl_crystal_size_min     0.12
_exptl_crystal_density_diffrn     1.865
_exptl_crystal_density_meas     ?
_exptl_crystal_density_method     'not measured'
_exptl_crystal_F_000     892
_exptl_absorpt_coefficient_mu     1.507
_exptl_absorpt_correction_type     multi-scan
_exptl_absorpt_process_details     '(SADABS; Sheldrick, 2008)'
_exptl_absorpt_correction_T_min     0.5840
_exptl_absorpt_correction_T_max     0.8375
_exptl_special_details
;
;
_diffrn_ambient_temperature     100(2)
_diffrn_radiation_type     MoK\a
_diffrn_radiation_wavelength     0.71073
_diffrn_radiation_source     'fine-focus sealed tube'
_diffrn_radiation_monochromator     'horizontally mounted graphite crystal'
_diffrn_measurement_device_type     'Nonius KappaCCD'
_diffrn_measurement_device     '95mm CCD camera on \k-goniostat'
_diffrn_measurement_method     '\f scans and \w scans with \k offset'
_diffrn_detector_area_resol_mean     9
_diffrn_reflns_number     29196
_diffrn_reflns_av_R_equivalents     0.0440
_diffrn_reflns_av_sigmaI/netI     0.0276
_diffrn_reflns_theta_min     2.57
_diffrn_reflns_theta_max     27.51
_diffrn_reflns_theta_full     27.51
_diffrn_measured_fraction_theta_max     0.999
_diffrn_measured_fraction_theta_full     0.999
_diffrn_reflns_limit_h_min     -15
_diffrn_reflns_limit_h_max     15
_diffrn_reflns_limit_k_min     -10
_diffrn_reflns_limit_k_max     10
_diffrn_reflns_limit_l_min     -21
_diffrn_reflns_limit_l_max     21
_diffrn_standards_number     ?
_diffrn_standards_interval_count     ?
_diffrn_standards_interval_time     ?
_diffrn_standards_decay_%     ?
_refine_special_details
;
Refinement of <i>F</i>^2^ against ALL reflections. The weighted <i>R</i>-factor
<i>wR</i> and goodness of fit <i>S</i> are based on <i>F</i>^2^, conventional
<i>R</i>-factors <i>R</i> are based on <i>F</i>, with <i>F</i> set to zero for
negative <i>F</i>^2^. The threshold expression of <i>F</i>^2^ >
\s(<i>F</i>^2^) is used only for calculating <i>R</i>-factors(gt) <i>etc</i>.
and is not relevant to the choice of reflections for refinement.
<i>R</i>-factors based on <i>F</i>^2^ are statistically about twice as large
as those based on <i>F</i>, and <i>R</i>- factors based on ALL data will be
even larger.
;
_reflns_number_total     3550
_reflns_number_gt     2868
_reflns_threshold_expression     I>2sigma(I)
_refine_ls_structure_factor_coef     Fsqd
_refine_ls_matrix_type     full
_refine_ls_R_factor_all     0.0432
_refine_ls_R_factor_gt     0.0278
_refine_ls_wR_factor_gt     0.0611
_refine_ls_wR_factor_ref     0.0670
_refine_ls_goodness_of_fit_ref     1.040
_refine_ls_restrained_S_all     1.040
_refine_ls_number_reflns     3550
_refine_ls_number_parameters     209
_refine_ls_number_restraints     0
_refine_ls_hydrogen_treatment     constr
_refine_ls_weighting_scheme     calc
_refine_ls_weighting_details
         'calc w=1/[\s^2^(Fo^2^)+(0.0258P)^2^+1.5660P] where P=(Fo^2^+2Fc^2^)/3'
_atom_sites_solution_primary     direct
_atom_sites_solution_secondary     difmap
_refine_ls_shift/su_max     0.001
_refine_ls_shift/su_mean     0.000
_refine_diff_density_max     0.445
_refine_diff_density_min     -0.384
_refine_ls_extinction_method     none
_refine_ls_extinction_coef     ?
loop_
    _atom_type_symbol
    _atom_type_description
    _atom_type_scat_dispersion_real
    _atom_type_scat_dispersion_imag
    _atom_type_scat_source
    'C' 'C' 0.0033 0.0016
                         'International Tables Vol C Tables 4.2.6.8 and 6.1.1.4'
    'H' 'H' 0.0000 0.0000
                         'International Tables Vol C Tables 4.2.6.8 and 6.1.1.4'
    'N' 'N' 0.0061 0.0033
                         'International Tables Vol C Tables 4.2.6.8 and 6.1.1.4'
    'O' 'O' 0.0106 0.0060
                         'International Tables Vol C Tables 4.2.6.8 and 6.1.1.4'
    'Cl' 'Cl' 0.1484 0.1585
                         'International Tables Vol C Tables 4.2.6.8 and 6.1.1.4'
    'Co' 'Co' 0.3494 0.9721
                         'International Tables Vol C Tables 4.2.6.8 and 6.1.1.4'
_computing_data_collection     'COLLECT (Bruker, 2004)'
_computing_cell_refinement     'DENZO/SCALEPACK (Otwinowski & Minor, 1997)'
_computing_data_reduction     'DENZO/SCALEPACK (Otwinowski & Minor, 1997)'
_computing_structure_solution     'SHELXS97 (Sheldrick, 2008)'
_computing_structure_refinement     'SHELXL97 (Sheldrick, 2008)'
_computing_molecular_graphics     'DIAMOND (Bradenburg, 2006)'
_computing_publication_material     'SHELXL97 (Sheldrick, 2008)'
loop_
    _atom_site_type_symbol
    _atom_site_label
    _atom_site_fract_x
    _atom_site_fract_y
    _atom_site_fract_z
    _atom_site_U_iso_or_equiv
    _atom_site_adp_type
    _atom_site_calc_flag
    _atom_site_refinement_flags
    _atom_site_occupancy
    _atom_site_disorder_assembly
    _atom_site_disorder_group
    Co Co1 0.44371(2) 0.03919(3) 0.114097(16) 0.01180(8) Uani d . 1 . .
    Cl Cl1 0.43255(5) 0.54025(6) 0.29786(3) 0.02212(12) Uani d . 1 . .
    Cl Cl2 0.26746(4) 0.44096(6) -0.07578(3) 0.01802(11) Uani d . 1 . .
    O O1 0.45899(12) 0.06143(16) 0.00586(8) 0.0144(3) Uani d . 1 . .
    O O2 0.34823(15) 0.4558(2) 0.22821(13) 0.0433(5) Uani d . 1 . .
    O O3 0.49202(19) 0.4287(2) 0.36324(12) 0.0454(5) Uani d . 1 . .
    O O4 0.37142(19) 0.6573(2) 0.33071(14) 0.0467(5) Uani d . 1 . .
    O O5 0.51665(15) 0.6197(2) 0.26689(11) 0.0317(4) Uani d . 1 . .
    O O6 0.21587(15) 0.3920(2) -0.01269(10) 0.0301(4) Uani d . 1 . .
    O O7 0.29139(18) 0.3044(2) -0.11896(12) 0.0459(5) Uani d . 1 . .
    O O8 0.18693(13) 0.54567(18) -0.13697(9) 0.0207(3) Uani d . 1 . .
    O O9 0.37603(14) 0.5250(2) -0.03261(10) 0.0304(4) Uani d . 1 . .
    N N1 0.27241(15) 0.0668(2) 0.05928(11) 0.0178(4) Uani d . 1 . .
    H H1N 0.2429 0.0940 0.0954 0.027 Uiso d R 1 . .
    H H1M 0.2599 0.1481 0.0168 0.027 Uiso d R 1 . .
    N N2 0.41301(15) -0.1890(2) 0.09797(11) 0.0173(4) Uani d . 1 . .
    H H2N 0.4591 -0.2454 0.1404 0.026 Uiso d R 1 . .
    H H2M 0.4320 -0.2103 0.0591 0.026 Uiso d R 1 . .
    N N3 0.61375(15) 0.0074(2) 0.16628(11) 0.0149(3) Uani d . 1 . .
    H H3N 0.6268 -0.0363 0.2157 0.022 Uiso d R 1 . .
    H H3M 0.6353 -0.0600 0.1320 0.022 Uiso d R 1 . .
    N N4 0.47635(15) 0.2686(2) 0.13121(10) 0.0154(4) Uani d . 1 . .
    H H4N 0.4275 0.3112 0.1473 0.023 Uiso d R 1 . .
    H H4M 0.4831 0.3058 0.0863 0.023 Uiso d R 1 . .
    N N5 0.42619(15) 0.0270(2) 0.22599(11) 0.0153(3) Uani d . 1 . .
    C C1 0.21715(19) -0.0890(3) 0.02411(14) 0.0223(5) Uani d . 1 . .
    H H1A 0.2200 -0.1055 -0.0346 0.027 Uiso calc R 1 . .
    H H1B 0.1332 -0.0910 0.0211 0.027 Uiso calc R 1 . .
    C C2 0.2860(2) -0.2181(3) 0.08353(14) 0.0221(5) Uani d . 1 . .
    H H2A 0.2707 -0.2142 0.1389 0.026 Uiso calc R 1 . .
    H H2B 0.2623 -0.3250 0.0573 0.026 Uiso calc R 1 . .
    C C3 0.67342(18) 0.1652(2) 0.17222(13) 0.0175(4) Uani d . 1 . .
    H H3A 0.6826 0.1928 0.1164 0.021 Uiso calc R 1 . .
    H H3B 0.7530 0.1620 0.2170 0.021 Uiso calc R 1 . .
    C C4 0.59672(18) 0.2872(2) 0.19526(13) 0.0172(4) Uani d . 1 . .
    H H4A 0.5955 0.2677 0.2542 0.021 Uiso calc R 1 . .
    H H4B 0.6271 0.3969 0.1927 0.021 Uiso calc R 1 . .
    C C5 0.42665(17) 0.0207(2) 0.29474(13) 0.0160(4) Uani d . 1 . .
    C C6 0.4315(2) 0.0148(3) 0.38351(13) 0.0220(5) Uani d . 1 . .
    H H6A 0.4893 -0.0663 0.4146 0.033 Uiso calc R 1 . .
    H H6B 0.3531 -0.0133 0.3857 0.033 Uiso calc R 1 . .
    H H6C 0.4553 0.1199 0.4104 0.033 Uiso calc R 1 . .
loop_
    _atom_site_aniso_label
    _atom_site_aniso_U_11
    _atom_site_aniso_U_22
    _atom_site_aniso_U_33
    _atom_site_aniso_U_12
    _atom_site_aniso_U_13
    _atom_site_aniso_U_23
    Co1 0.01439(14) 0.01312(14) 0.00968(13) 0.00057(11) 0.00640(10) 0.00060(10)
    Cl1 0.0281(3) 0.0222(3) 0.0219(3) -0.0016(2) 0.0162(2) -0.0029(2)
    Cl2 0.0178(2) 0.0204(2) 0.0144(2) 0.00197(19) 0.00348(19) 0.00035(19)
    O1 0.0189(7) 0.0159(7) 0.0114(6) 0.0061(6) 0.0088(6) 0.0020(5)
    O2 0.0229(9) 0.0592(13) 0.0456(11) -0.0001(9) 0.0090(8) -0.0269(10)
    O3 0.0617(14) 0.0395(11) 0.0338(10) -0.0038(10) 0.0146(10) 0.0120(8)
    O4 0.0672(14) 0.0256(9) 0.0752(14) -0.0083(9) 0.0606(12) -0.0138(9)
    O5 0.0295(9) 0.0359(10) 0.0388(10) 0.0040(8) 0.0234(8) 0.0101(8)
    O6 0.0323(9) 0.0324(9) 0.0278(9) -0.0016(7) 0.0130(7) 0.0113(7)
    O7 0.0592(13) 0.0373(10) 0.0327(10) 0.0242(10) 0.0044(9) -0.0101(8)
    O8 0.0179(7) 0.0237(8) 0.0187(7) 0.0035(6) 0.0036(6) 0.0061(6)
    O9 0.0185(8) 0.0451(10) 0.0232(8) -0.0069(7) 0.0014(7) 0.0031(8)
    N1 0.0173(9) 0.0234(9) 0.0152(8) 0.0012(7) 0.0087(7) 0.0020(7)
    N2 0.0225(9) 0.0181(9) 0.0143(8) 0.0000(7) 0.0102(7) 0.0000(7)
    N3 0.0176(9) 0.0173(8) 0.0108(8) 0.0028(7) 0.0059(7) 0.0011(6)
    N4 0.0174(9) 0.0162(8) 0.0154(8) 0.0027(7) 0.0090(7) -0.0001(7)
    N5 0.0156(8) 0.0165(8) 0.0152(9) 0.0008(7) 0.0072(7) 0.0011(7)
    C1 0.0189(11) 0.0298(12) 0.0207(11) -0.0058(9) 0.0099(9) -0.0057(9)
    C2 0.0267(12) 0.0206(11) 0.0244(11) -0.0080(9) 0.0157(10) -0.0038(9)
    C3 0.0169(10) 0.0200(10) 0.0169(10) -0.0024(8) 0.0073(8) -0.0039(8)
    C4 0.0190(10) 0.0180(10) 0.0155(10) -0.0012(8) 0.0070(8) -0.0028(8)
    C5 0.0146(10) 0.0162(10) 0.0183(10) -0.0009(8) 0.0071(8) -0.0009(8)
    C6 0.0234(11) 0.0306(12) 0.0153(10) -0.0010(9) 0.0107(9) -0.0012(9)
_geom_special_details
;
All e.s.d.'s (except the e.s.d. in the dihedral angle between two l.s. planes)
are estimated using the full covariance matrix. The cell e.s.d.'s are taken
into account individually in the estimation of e.s.d.'s in distances, angles
and torsion angles; correlations between e.s.d.'s in cell parameters are only
used when they are defined by crystal symmetry. An approximate (isotropic)
treatment of cell e.s.d.'s is used for estimating e.s.d.'s involving l.s.
planes.
;
loop_
    _geom_bond_atom_site_label_1
    _geom_bond_atom_site_label_2
    _geom_bond_site_symmetry_2
    _geom_bond_distance
    _geom_bond_publ_flag
    Co1 O1 . 1.8640(13) yes
    Co1 N5 . 1.9289(16) yes
    Co1 N2 . 1.9382(17) yes
    Co1 N3 . 1.9430(17) yes
    Co1 N4 . 1.9533(17) yes
    Co1 N1 . 1.9565(17) yes
    Cl1 O3 . 1.4198(19) ?
    Cl1 O4 . 1.4313(17) ?
    Cl1 O2 . 1.4328(18) ?
    Cl1 O5 . 1.4353(16) ?
    Cl2 O7 . 1.4219(18) ?
    Cl2 O8 . 1.4331(15) ?
    Cl2 O9 . 1.4364(16) ?
    Cl2 O6 . 1.4366(16) ?
    O1 O1 3_655 1.476(3) yes
    N1 C1 . 1.484(3) ?
    N1 H1N . 0.8204 ?
    N1 H1M . 0.9493 ?
    N2 C2 . 1.478(3) ?
    N2 H2N . 0.8691 ?
    N2 H2M . 0.7698 ?
    N3 C3 . 1.484(3) ?
    N3 H3N . 0.8574 ?
    N3 H3M . 0.8943 ?
    N4 C4 . 1.480(3) ?
    N4 H4N . 0.8014 ?
    N4 H4M . 0.8322 ?
    N5 C5 . 1.133(3) yes
    C1 C2 . 1.501(3) ?
    C1 H1A . 0.9900 ?
    C1 H1B . 0.9900 ?
    C2 H2A . 0.9900 ?
    C2 H2B . 0.9900 ?
    C3 C4 . 1.502(3) ?
    C3 H3A . 0.9900 ?
    C3 H3B . 0.9900 ?
    C4 H4A . 0.9900 ?
    C4 H4B . 0.9900 ?
    C5 C6 . 1.446(3) yes
    C6 H6A . 0.9800 ?
    C6 H6B . 0.9800 ?
    C6 H6C . 0.9800 ?
loop_
    _geom_angle_atom_site_label_1
    _geom_angle_atom_site_label_2
    _geom_angle_atom_site_label_3
    _geom_angle_site_symmetry_1
    _geom_angle_site_symmetry_3
    _geom_angle
    _geom_angle_publ_flag
    O1 Co1 N5 . . 177.26(7) yes
    O1 Co1 N2 . . 92.38(6) ?
    N5 Co1 N2 . . 90.16(7) ?
    O1 Co1 N3 . . 90.64(6) ?
    N5 Co1 N3 . . 90.28(7) ?
    N2 Co1 N3 . . 92.81(7) ?
    O1 Co1 N4 . . 87.80(6) ?
    N5 Co1 N4 . . 89.68(7) ?
    N2 Co1 N4 . . 179.39(8) ?
    N3 Co1 N4 . . 86.60(7) yes
    O1 Co1 N1 . . 88.39(7) ?
    N5 Co1 N1 . . 90.75(7) ?
    N2 Co1 N1 . . 86.05(7) yes
    N3 Co1 N1 . . 178.47(7) ?
    N4 Co1 N1 . . 94.54(7) ?
    O3 Cl1 O4 . . 110.39(13) ?
    O3 Cl1 O2 . . 108.94(13) ?
    O4 Cl1 O2 . . 109.05(12) ?
    O3 Cl1 O5 . . 109.85(11) ?
    O4 Cl1 O5 . . 109.27(10) ?
    O2 Cl1 O5 . . 109.31(11) ?
    O7 Cl2 O8 . . 109.63(10) ?
    O7 Cl2 O9 . . 109.68(12) ?
    O8 Cl2 O9 . . 109.51(10) ?
    O7 Cl2 O6 . . 110.11(12) ?
    O8 Cl2 O6 . . 109.36(9) ?
    O9 Cl2 O6 . . 108.53(10) ?
    O1 O1 Co1 3_655 . 109.93(12) yes
    C1 N1 Co1 . . 109.73(13) ?
    C1 N1 H1N . . 106.3 ?
    Co1 N1 H1N . . 109.7 ?
    C1 N1 H1M . . 113.4 ?
    Co1 N1 H1M . . 107.7 ?
    H1N N1 H1M . . 109.9 ?
    C2 N2 Co1 . . 108.69(13) ?
    C2 N2 H2N . . 112.4 ?
    Co1 N2 H2N . . 112.4 ?
    C2 N2 H2M . . 113.9 ?
    Co1 N2 H2M . . 104.2 ?
    H2N N2 H2M . . 105.0 ?
    C3 N3 Co1 . . 108.53(12) ?
    C3 N3 H3N . . 112.6 ?
    Co1 N3 H3N . . 107.9 ?
    C3 N3 H3M . . 111.3 ?
    Co1 N3 H3M . . 106.7 ?
    H3N N3 H3M . . 109.5 ?
    C4 N4 Co1 . . 107.74(12) ?
    C4 N4 H4N . . 111.2 ?
    Co1 N4 H4N . . 110.4 ?
    C4 N4 H4M . . 103.5 ?
    Co1 N4 H4M . . 108.1 ?
    H4N N4 H4M . . 115.5 ?
    C5 N5 Co1 . . 173.85(17) yes
    N1 C1 C2 . . 107.31(17) ?
    N1 C1 H1A . . 110.3 ?
    C2 C1 H1A . . 110.3 ?
    N1 C1 H1B . . 110.3 ?
    C2 C1 H1B . . 110.3 ?
    H1A C1 H1B . . 108.5 ?
    N2 C2 C1 . . 107.26(17) ?
    N2 C2 H2A . . 110.3 ?
    C1 C2 H2A . . 110.3 ?
    N2 C2 H2B . . 110.3 ?
    C1 C2 H2B . . 110.3 ?
    H2A C2 H2B . . 108.5 ?
    N3 C3 C4 . . 107.14(16) ?
    N3 C3 H3A . . 110.3 ?
    C4 C3 H3A . . 110.3 ?
    N3 C3 H3B . . 110.3 ?
    C4 C3 H3B . . 110.3 ?
    H3A C3 H3B . . 108.5 ?
    N4 C4 C3 . . 106.26(16) ?
    N4 C4 H4A . . 110.5 ?
    C3 C4 H4A . . 110.5 ?
    N4 C4 H4B . . 110.5 ?
    C3 C4 H4B . . 110.5 ?
    H4A C4 H4B . . 108.7 ?
    N5 C5 C6 . . 178.0(2) ?
    C5 C6 H6A . . 109.5 ?
    C5 C6 H6B . . 109.5 ?
    H6A C6 H6B . . 109.5 ?
    C5 C6 H6C . . 109.5 ?
    H6A C6 H6C . . 109.5 ?
    H6B C6 H6C . . 109.5 ?
loop_
    _geom_hbond_atom_site_label_D
    _geom_hbond_atom_site_label_H
    _geom_hbond_atom_site_label_A
    _geom_hbond_site_symmetry_A
    _geom_hbond_distance_DH
    _geom_hbond_distance_HA
    _geom_hbond_distance_DA
    _geom_hbond_angle_DHA
    _geom_hbond_publ_flag
    N1 H1N O4 2_545 0.82 2.18 2.989(2) 168 yes
    N1 H1M O6 . 0.95 2.12 2.945(2) 145 yes
    N2 H2N O5 1_545 0.87 2.26 3.084(2) 158 yes
    N2 H2M O1 3_655 0.77 2.31 2.860(2) 129 yes
    N3 H3N O8 4_666 0.86 2.29 3.094(2) 156 yes
    N3 H3M O1 3_655 0.89 2.17 2.735(2) 120 yes
    N3 H3M O7 3_655 0.89 2.26 3.042(2) 146 yes
    N4 H4N O2 . 0.80 2.23 3.000(2) 160 yes
    N4 H4M O9 3_665 0.83 2.57 3.266(2) 142 yes
data_global
_journal_date_recd_electronic     2010-10-19
_journal_date_accepted     2010-11-16
_journal_name_full     'Acta Crystallographica, Section E'
_journal_year     2010
_journal_volume     66
_journal_issue     12
_journal_page_first     m1631
_journal_page_last     m1632
_journal_paper_category     QM
_journal_coeditor_code     VM2054
loop_
    _publ_contact_author_name
    Khrystyna
    O.
    Regeta
_publ_contact_author_address
;
Kyiv National Taras Shevchenko University,
Department of Chemistry
Volodymyrska Str. 64, 01601 Kyiv, Ukraine
;
_publ_contact_author_email     khrystynaregeta@gmail.com
_publ_contact_author_fax     "+380442393392"
_publ_contact_author_phone     "+380442393392"
_publ_section_title
;
\m-Peroxido-bis[acetonitrilebis(ethylenediamine)cobalt(III)]
tetrakis(perchlorate)
;
loop_
    _publ_author_name
    _publ_author_footnote
    _publ_author_address
    "Regeta, Khrystyna O." .
;
National Taras Shevchenko University,
Department of Chemistry
Volodymyrska Str. 64, 01601 Kiev, Ukraine
;
    "Odarich, Iryna" .
;
National Taras Shevchenko University,
Department of Chemistry
Volodymyrska Str. 64, 01601 Kiev, Ukraine
;
    "Pavlova, Svetlana V." .
;
National Taras Shevchenko University,
Department of Chemistry
Volodymyrska Str. 64, 01601 Kiev, Ukraine
;
    "Kalibabchuk, Valentina A." .
;
Bohomolets National Medical University,
Department of General Chemistry
Shevchenko Blvd 13, 01004 Kiev, Ukraine
;
    "Haukka, Matti" .
;
Department of Chemistry,
University of Joensuu,
PO Box 111, 80101 Joensuu, Finland
;
_publ_section_synopsis     .
