# Supplementary material for: μ-Peroxido-bis­[acetonitrile­bis­(ethyl­enediamine)­cobalt(III)] tetrakis(per­chlorate)
Source: Acta Crystallogr Sect E Struct Rep Online. 2010 Nov 24;66(Pt 12):m1631–2. doi: 10.1107/S1600536810047653 (PMC3011807; doi:10.1107/S1600536810047653)
Supplement: Supplementary file 2 [file e-66-m1631-Isup2.hkl]

# 
# h,k,l, Fc-squared, Fo-squared, sigma(Fo-squared) and status flag 
# 
data_I
_shelx_title ' si75ae in P2(1)/n (SIR2K4, yellowish brown plate)' 
_shelx_refln_list_code          4 
_shelx_F_calc_maximum      273.96 
_exptl_crystal_F_000       892.00 
_reflns_d_resolution_high  0.7694 
 
loop_ 
 _symmetry_equiv_pos_as_xyz 
 'x, y, z' 
 '-x+1/2, y+1/2, -z+1/2' 
 '-x, -y, -z' 
 'x-1/2, -y-1/2, z-1/2' 
 
_cell_length_a    11.9747 
_cell_length_b     8.3348 
_cell_length_c    16.4921 
_cell_angle_alpha  90.000 
_cell_angle_beta  109.702 
_cell_angle_gamma  90.000 
 
_shelx_F_squared_multiplier     1.000 
 
loop_ 
 _refln_index_h 
 _refln_index_k 
 _refln_index_l 
 _refln_F_squared_calc 
 _refln_F_squared_meas 
 _refln_F_squared_sigma 
 _refln_observed_status 
   2   0   0     4186.51     4340.32     66.06 o 
   4   0   0     4508.20     4398.84     69.32 o 
   6   0   0    11414.53    11843.43    202.84 o 
   8   0   0     3487.37     3346.46     53.71 o 
  10   0   0     1847.38     1949.47     42.75 o 
  12   0   0      114.41       93.15     27.17 o 
  14   0   0      646.85      573.36     47.91 o 
   1   1   0     4729.26     4331.61     73.70 o 
   2   1   0     1183.83     1166.21     12.97 o 
   3   1   0     1076.68     1084.12     14.16 o 
   4   1   0       80.14       94.18      4.98 o 
   5   1   0      838.10      867.24     13.62 o 
   6   1   0     3961.81     4069.07     47.40 o 
   7   1   0     5893.89     6076.40     66.26 o 
   8   1   0      712.77      707.95     14.19 o 
   9   1   0     5311.46     5407.63     61.37 o 
  10   1   0      537.69      532.64     14.28 o 
  11   1   0        6.75      -11.09     12.07 o 
  12   1   0       98.32       38.13     18.53 o 
  13   1   0      734.82      726.08     30.36 o 
  14   1   0        1.34       -1.06     30.97 o 
   0   2   0    75053.10    77841.90   1395.13 o 
   1   2   0     1925.30     2085.22     23.10 o 
   2   2   0     5938.00     6297.78     67.20 o 
   3   2   0    17748.23    17790.90    195.44 o 
   4   2   0        4.77        6.28      3.58 o 
   5   2   0      375.39      363.66      8.87 o 
   6   2   0     5873.99     5821.33     62.97 o 
   7   2   0      290.67      331.36      9.70 o 
   8   2   0     3157.35     3184.97     38.68 o 
   9   2   0      179.05      199.89     10.70 o 
  10   2   0     3986.90     4022.78     49.13 o 
  11   2   0      549.07      516.65     18.64 o 
  12   2   0       90.24       63.98     16.02 o 
  13   2   0      569.45      508.76     32.10 o 
  14   2   0      504.53      442.06     62.81 o 
   1   3   0     8940.75     9380.93    127.16 o 
   2   3   0     6567.76     7212.92     73.96 o 
   3   3   0     1945.32     1998.78     22.75 o 
   4   3   0      446.76      446.68      8.62 o 
   5   3   0      229.53      250.33      8.88 o 
   6   3   0     5225.62     5396.51     61.57 o 
   7   3   0      614.47      659.42     13.19 o 
   8   3   0       55.09       56.60      9.00 o 
   9   3   0      845.52      828.14     17.33 o 
  10   3   0      142.67      145.18     12.86 o 
  11   3   0       48.56       43.22     16.32 o 
  12   3   0      942.65     1040.35     29.54 o 
  13   3   0      273.66      278.64     27.97 o 
  14   3   0       32.96        8.23     48.59 o 
   0   4   0    11573.84    11632.25    161.20 o 
   1   4   0     2078.22     2169.10     23.99 o 
   2   4   0     4753.46     4883.50     53.74 o 
   3   4   0    14528.46    14211.22    150.67 o 
   4   4   0     1253.37     1334.17     16.55 o 
   5   4   0     6588.14     6539.39     67.12 o 
   6   4   0     3013.92     2994.07     36.57 o 
   7   4   0     4580.26     4804.66     56.80 o 
   8   4   0     2085.63     2171.21     29.45 o 
   9   4   0     1545.07     1563.05     24.65 o 
  10   4   0      561.80      563.43     19.25 o 
  11   4   0      758.68      782.50     30.15 o 
  12   4   0       16.04       16.66     20.13 o 
  13   4   0      889.04      828.28     40.57 o 
   1   5   0     1532.78     1666.54     21.56 o 
   2   5   0     5199.83     5242.08     60.49 o 
   3   5   0      301.18      265.44      7.30 o 
   4   5   0      224.25      180.74      6.64 o 
   5   5   0       96.06      100.94      5.96 o 
   6   5   0     4706.57     4631.37     51.57 o 
   7   5   0      321.22      333.76     11.28 o 
   8   5   0       81.78       77.29      9.40 o 
   9   5   0      109.10       80.30     12.30 o 
  10   5   0       92.23       96.26     18.46 o 
  11   5   0        1.00      -23.62     31.88 o 
  12   5   0     1079.15     1093.77     46.97 o 
   0   6   0       29.62       24.00      5.88 o 
   1   6   0      455.30      409.09      8.62 o 
   2   6   0      530.54      528.16     10.16 o 
   3   6   0    11000.70    10963.08    118.60 o 
   4   6   0     4449.71     4420.66     51.16 o 
   5   6   0     4249.26     4364.19     51.30 o 
   6   6   0       35.43       18.26      8.34 o 
   7   6   0     1950.15     1943.17     38.63 o 
   8   6   0      433.09      362.92     16.27 o 
   9   6   0      764.25      688.83     22.79 o 
  10   6   0        2.52       26.67     27.77 o 
  11   6   0      958.67      973.51     47.60 o 
  12   6   0       55.51       71.74     29.72 o 
   1   7   0      112.41      122.65      7.75 o 
   2   7   0      448.57      471.31      9.87 o 
   3   7   0       21.69       14.05      5.79 o 
   4   7   0      145.63      153.24      7.49 o 
   5   7   0        0.18       -8.45      8.45 o 
   6   7   0     2314.07     2315.88     33.48 o 
   7   7   0      113.42      104.32     12.20 o 
   8   7   0        4.29       -2.12     14.62 o 
   9   7   0      210.04      228.75     23.38 o 
  10   7   0       42.61       62.86     28.88 o 
  11   7   0       13.73      -24.12     39.68 o 
   0   8   0     3485.49     3463.37     69.50 o 
   1   8   0     1530.20     1476.23     22.10 o 
   2   8   0      181.98      185.86      9.96 o 
   3   8   0     2946.77     3075.27     42.61 o 
   4   8   0      598.12      544.27     16.28 o 
   5   8   0     3584.37     3351.68     49.96 o 
   6   8   0      503.03      442.01     20.61 o 
   7   8   0      573.62      536.73     26.77 o 
   8   8   0      189.84      190.74     26.02 o 
   9   8   0      160.29      132.26     33.19 o 
   1   9   0      211.28      211.45     14.56 o 
   2   9   0      235.92      199.42     19.25 o 
   3   9   0      453.39      508.23     17.70 o 
   4   9   0     1003.95      942.01     26.40 o 
   5   9   0       10.25        7.74     17.20 o 
   6   9   0      254.23      267.32     21.80 o 
   7   9   0       35.23       38.30     20.06 o 
   8   9   0       63.36       55.21     40.51 o 
   0  10   0     1952.42     1810.79    149.48 o 
   1  10   0      417.49      421.03     40.55 o 
   2  10   0      211.37      159.89     21.75 o 
   3  10   0      877.86      870.82     36.41 o 
   4  10   0      185.20      151.01     31.82 o 
   5  10   0      660.88      634.34     39.86 o 
 -13   0   1     2231.55     2230.34     69.88 o 
 -11   0   1       71.36       36.42     19.48 o 
  -9   0   1       87.53      112.01     15.13 o 
  -7   0   1     8057.25     7745.40    121.59 o 
  -5   0   1    14871.36    15712.97    217.98 o 
  -3   0   1    33495.50    34620.02    720.03 o 
   1   0   1    22530.32    22926.57    478.09 o 
   3   0   1    32948.10    33070.42    487.90 o 
   5   0   1     7330.83     7267.41    112.95 o 
   7   0   1       69.20       39.87     12.43 o 
   9   0   1      468.21      512.20     16.92 o 
  11   0   1    10395.17    10359.77    186.81 o 
  13   0   1     1525.86     1557.89     98.57 o 
 -14   1   1       43.39       11.10     30.96 o 
 -13   1   1      141.95      110.33     28.66 o 
 -12   1   1       93.77       69.04     18.20 o 
 -11   1   1        0.65        2.50     10.78 o 
 -10   1   1     1285.58     1362.01     22.31 o 
  -9   1   1       16.48       -2.54      8.78 o 
  -8   1   1     1485.98     1383.54     20.31 o 
  -7   1   1      363.93      394.25      9.83 o 
  -6   1   1     6615.07     6775.33     71.92 o 
  -5   1   1      924.98      894.53     13.02 o 
  -4   1   1     4300.92     4568.93     48.46 o 
  -3   1   1       15.56       11.06      3.67 o 
  -2   1   1    21329.53    22646.44    226.80 o 
  -1   1   1     1463.33     1538.29     30.31 o 
   0   1   1     4554.14     4159.96     79.83 o 
   1   1   1       45.34      105.86      5.24 o 
   2   1   1    14288.33    14926.68    150.49 o 
   3   1   1     1256.79     1187.47     15.45 o 
   4   1   1     7009.50     7986.58     82.93 o 
   5   1   1     2453.94     2634.74     32.16 o 
   6   1   1     1585.28     1595.12     22.87 o 
   7   1   1        0.99       -5.70      7.79 o 
   8   1   1     4162.64     4199.25     51.17 o 
   9   1   1     1183.33     1174.91     20.21 o 
  10   1   1      461.08      485.02     14.75 o 
  11   1   1       51.18       43.08     12.58 o 
  12   1   1     1540.67     1462.45     32.24 o 
  13   1   1        7.72        6.63     27.52 o 
  14   1   1       10.48       -0.47     34.29 o 
 -14   2   1       94.93       87.45     31.24 o 
 -13   2   1      762.88      748.23     25.28 o 
 -12   2   1       65.22       61.76     16.70 o 
 -11   2   1       34.71       17.19     12.27 o 
 -10   2   1      195.40      202.76     11.86 o 
  -9   2   1      357.39      367.29     11.91 o 
  -8   2   1       73.47       43.78      7.53 o 
  -7   2   1     2017.93     1949.80     25.16 o 
  -6   2   1       15.48        9.58      5.89 o 
  -5   2   1    12677.98    12942.78    132.73 o 
  -4   2   1     3037.41     3223.81     36.79 o 
  -3   2   1    11439.97    11545.42    122.07 o 
  -2   2   1      365.85      343.73      5.90 o 
  -1   2   1      424.46      386.77      8.63 o 
   0   2   1     9984.45    10308.57    129.16 o 
   1   2   1     3212.28     3535.56     36.94 o 
   2   2   1      111.07      137.08      3.94 o 
   3   2   1    14794.05    14977.04    146.40 o 
   4   2   1       11.02       21.26      5.12 o 
   5   2   1     1477.48     1454.74     20.10 o 
   6   2   1     3455.63     3392.92     40.83 o 
   7   2   1      515.87      495.02     12.62 o 
   8   2   1     1101.91     1124.37     19.72 o 
   9   2   1     1680.03     1676.87     25.40 o 
  10   2   1      836.12      833.65     20.33 o 
  11   2   1     9346.92     9087.25    136.20 o 
  12   2   1       46.02       28.63     18.23 o 
  13   2   1      826.72      796.36     34.10 o 
  14   2   1      483.20      504.06     44.57 o 
 -14   3   1      110.18       77.90     44.60 o 
 -13   3   1      376.93      417.34     35.47 o 
 -12   3   1       55.44       16.51     17.92 o 
 -11   3   1     1642.27     1638.70     38.52 o 
 -10   3   1      159.38      160.67     11.70 o 
  -9   3   1      180.06      177.81     11.20 o 
  -8   3   1     2252.14     2280.82     29.53 o 
  -7   3   1      118.18      130.15      7.67 o 
  -6   3   1     1063.78     1125.35     15.97 o 
  -5   3   1     6883.89     6839.83     75.20 o 
  -4   3   1        2.54        7.65      3.91 o 
  -3   3   1        4.71       15.84      2.53 o 
  -2   3   1     3231.67     3023.69     41.98 o 
  -1   3   1     6929.07     6994.07     81.52 o 
   0   3   1      125.69      132.95      3.72 o 
   1   3   1     3979.56     3881.82     44.16 o 
   2   3   1     3990.82     4101.63     45.16 o 
   3   3   1       24.65       58.84      4.56 o 
   4   3   1     3293.13     3585.41     39.58 o 
   5   3   1     8284.88     8459.50     88.74 o 
   6   3   1       60.11       60.15      7.15 o 
   7   3   1        3.96        2.59      8.28 o 
   8   3   1      608.52      595.35     14.42 o 
   9   3   1      685.75      699.45     16.66 o 
  10   3   1      629.64      622.45     18.81 o 
  11   3   1      127.54      157.55     24.32 o 
  12   3   1     1200.86     1230.99     35.34 o 
  13   3   1      191.94      185.75     31.75 o 
 -13   4   1       65.02       50.95     28.76 o 
 -12   4   1       11.57       37.53     22.31 o 
 -11   4   1       22.81       40.74     18.54 o 
 -10   4   1      588.14      645.97     19.95 o 
  -9   4   1      414.66      384.91     14.55 o 
  -8   4   1      431.38      437.28     12.63 o 
  -7   4   1     3387.11     3380.25     41.47 o 
  -6   4   1     2824.21     2880.03     33.56 o 
  -5   4   1     3163.16     3277.09     35.51 o 
  -4   4   1     4536.08     4382.40     49.97 o 
  -3   4   1     3171.20     3125.81     37.71 o 
  -2   4   1    17225.91    17324.61    214.76 o 
  -1   4   1     1600.60     1584.72     41.30 o 
   0   4   1     5083.28     4904.37     59.51 o 
   1   4   1     5501.83     5280.24     59.75 o 
   2   4   1       26.09       22.69      4.01 o 
   3   4   1     2162.49     2077.88     24.19 o 
   4   4   1      511.04      455.30      9.13 o 
   5   4   1     4342.47     4228.23     50.27 o 
   6   4   1    15579.97    15995.34    179.62 o 
   7   4   1      523.32      529.39     15.82 o 
   8   4   1     2924.25     2985.73     37.78 o 
   9   4   1       19.09      -12.15     12.15 o 
  10   4   1      591.03      616.26     19.93 o 
  11   4   1     2345.94     2326.71     48.00 o 
  12   4   1       64.13       92.25     29.25 o 
  13   4   1      292.32      320.31     46.00 o 
 -13   5   1      313.67      312.22     63.28 o 
 -12   5   1      145.98       82.18     30.40 o 
 -11   5   1     1682.63     1755.36     51.47 o 
 -10   5   1       61.07       82.84     14.47 o 
  -9   5   1       25.02       30.11     10.58 o 
  -8   5   1       39.33       32.81      7.86 o 
  -7   5   1      758.13      753.24     18.29 o 
  -6   5   1     1066.85     1083.16     17.25 o 
  -5   5   1     5089.51     5003.61     57.05 o 
  -4   5   1      563.41      613.11     11.60 o 
  -3   5   1     2917.25     2751.33     36.23 o 
  -2   5   1      328.70      317.40      8.03 o 
  -1   5   1     8590.26     8760.32    115.44 o 
   0   5   1       41.24       28.91      3.52 o 
   1   5   1      425.90      427.54      7.72 o 
   2   5   1      103.26      103.33      5.14 o 
   3   5   1       40.87       54.02      4.44 o 
   4   5   1      273.41      280.84      7.29 o 
   5   5   1     9959.63     9800.72    102.57 o 
   6   5   1       36.04       25.46      7.42 o 
   7   5   1       20.88       25.63      7.65 o 
   8   5   1      852.63      804.01     18.93 o 
   9   5   1      817.81      807.43     23.19 o 
  10   5   1      509.31      520.09     24.22 o 
  11   5   1      301.90      309.37     38.26 o 
  12   5   1       49.72       14.57     29.49 o 
 -12   6   1       78.09       95.22     48.35 o 
 -11   6   1      871.57      866.33     47.56 o 
 -10   6   1     2445.24     2311.27     59.13 o 
  -9   6   1       27.70       20.90     10.79 o 
  -8   6   1      162.18      148.51     15.04 o 
  -7   6   1      236.00      205.54     10.20 o 
  -6   6   1     3948.21     3826.02     46.52 o 
  -5   6   1      430.84      443.78     10.91 o 
  -4   6   1     4355.35     4256.44     59.88 o 
  -3   6   1      687.52      736.95     14.05 o 
  -2   6   1     1432.00     1431.30     24.56 o 
  -1   6   1        6.22        8.89      5.39 o 
   0   6   1     1992.81     1997.86     26.92 o 
   1   6   1       67.25       73.02      4.43 o 
   2   6   1      369.45      399.30      9.14 o 
   3   6   1        7.33        7.25      6.72 o 
   4   6   1     1983.46     1922.07     25.61 o 
   5   6   1      108.14       98.66      6.40 o 
   6   6   1     3096.06     2985.84     46.87 o 
   7   6   1       26.34       29.09      8.49 o 
   8   6   1     5845.27     5796.50    125.79 o 
   9   6   1       37.54       30.85     19.34 o 
  10   6   1      471.29      471.81     31.63 o 
  11   6   1        1.13      -15.76     28.85 o 
 -11   7   1      718.73      715.99     53.53 o 
 -10   7   1      212.54      146.43     29.26 o 
  -9   7   1      240.59      227.24     26.63 o 
  -8   7   1        0.87        6.11     12.29 o 
  -7   7   1      190.64      171.90     10.89 o 
  -6   7   1       45.53       49.23     13.73 o 
  -5   7   1     1654.30     1604.89     26.30 o 
  -4   7   1      129.44      113.30      8.86 o 
  -3   7   1     1325.69     1380.38     25.45 o 
  -2   7   1      182.90      170.08      9.28 o 
  -1   7   1     1323.62     1272.48     18.94 o 
   0   7   1       27.12       23.16      6.36 o 
   1   7   1       10.54       11.79      5.48 o 
   2   7   1     1192.36     1212.51     17.83 o 
   3   7   1       10.02       21.77      7.59 o 
   4   7   1      193.14      195.15      8.78 o 
   5   7   1     2579.80     2504.16     34.71 o 
   6   7   1        8.08       11.06     10.66 o 
   7   7   1      188.21      218.76     13.20 o 
   8   7   1     1021.08      911.18     28.86 o 
   9   7   1      526.98      466.84     37.59 o 
  10   7   1      114.52      113.59     35.50 o 
 -10   8   1      299.38      268.93     40.84 o 
  -9   8   1        0.59       -6.86     32.79 o 
  -8   8   1      369.85      342.50     23.79 o 
  -7   8   1     1152.84     1142.76     33.94 o 
  -6   8   1      471.02      478.06     23.21 o 
  -5   8   1       10.98       34.47     12.68 o 
  -4   8   1      608.86      652.32     22.50 o 
  -3   8   1      902.70      885.92     21.15 o 
  -2   8   1     2207.68     2154.55     31.47 o 
  -1   8   1      516.93      534.04     13.45 o 
   0   8   1     4871.17     4966.42     85.59 o 
   1   8   1      251.05      245.40      9.42 o 
   2   8   1     1159.59     1135.52     17.62 o 
   3   8   1      697.10      648.59     14.47 o 
   4   8   1     1072.15     1025.01     19.30 o 
   5   8   1      225.32      215.56     12.18 o 
   6   8   1     2116.06     1921.85     40.41 o 
   7   8   1      674.70      708.37     31.28 o 
   8   8   1     1964.31     1921.26     62.55 o 
   9   8   1        8.56       12.60     29.99 o 
  -8   9   1      424.15      387.56     36.38 o 
  -7   9   1       10.81       -0.42     18.13 o 
  -6   9   1       79.15       69.97     33.93 o 
  -5   9   1      197.55      250.24     31.54 o 
  -4   9   1       88.84       76.36     24.23 o 
  -3   9   1      890.55      860.55     21.52 o 
  -2   9   1     2237.17     2194.52     53.73 o 
  -1   9   1      276.39      258.26     15.01 o 
   0   9   1      378.26      320.43     12.45 o 
   1   9   1      129.35      120.57     10.51 o 
   2   9   1      770.40      745.79     20.93 o 
   3   9   1      465.99      507.23     27.42 o 
   4   9   1        1.49        3.29     17.77 o 
   5   9   1      634.12      600.19     28.09 o 
   6   9   1       35.26       31.57     21.07 o 
   7   9   1      530.30      499.11     39.30 o 
  -5  10   1       27.49       59.54     29.31 o 
  -4  10   1       25.66       -0.24     33.64 o 
  -3  10   1      610.73      616.45     68.14 o 
  -2  10   1     1431.91     1406.05     64.66 o 
  -1  10   1       64.91       50.64     24.17 o 
   0  10   1      341.06      343.99     50.19 o 
   1  10   1      429.73      428.69     40.49 o 
   2  10   1      458.60      441.09     38.67 o 
   3  10   1     1729.61     1716.28     49.99 o 
   4  10   1       69.92       60.15     20.38 o 
   5  10   1      648.60      671.10     31.62 o 
 -14   0   2      364.80      277.69     38.64 o 
 -12   0   2     1017.15      919.35     35.35 o 
 -10   0   2      384.78      395.29     20.56 o 
  -8   0   2      283.53      238.78     14.50 o 
  -6   0   2    11755.51    12616.92    250.54 o 
  -4   0   2     1701.14     1738.94     25.38 o 
  -2   0   2    14774.01    15083.27    223.39 o 
   0   0   2      166.06      165.20      8.68 o 
   2   0   2    24338.45    23747.30    351.14 o 
   4   0   2    23290.21    23846.46    354.98 o 
   6   0   2     2195.43     2327.06     42.80 o 
   8   0   2     4481.74     4491.52     77.13 o 
  10   0   2      721.78      698.07     21.32 o 
  12   0   2     1224.49     1099.57     49.01 o 
  14   0   2     1045.97      962.15     85.41 o 
 -15   1   2      581.34      494.86     67.16 o 
 -14   1   2       57.20       31.06     25.65 o 
 -13   1   2     1280.87     1232.25     36.02 o 
 -12   1   2       80.02       30.74     17.81 o 
 -11   1   2      702.77      694.01     17.14 o 
 -10   1   2      317.31      316.21     11.54 o 
  -9   1   2      980.70      983.25     17.06 o 
  -8   1   2      342.32      332.09      9.72 o 
  -7   1   2      899.48      852.20     13.79 o 
  -6   1   2      455.60      497.41      9.85 o 
  -5   1   2    10036.25     9715.73    100.32 o 
  -4   1   2      695.03      737.47     10.34 o 
  -3   1   2     1429.74     1380.82     15.53 o 
  -2   1   2     9163.84     9585.95     97.18 o 
  -1   1   2     4779.09     4764.48     79.29 o 
   0   1   2      671.97      670.76     12.47 o 
   1   1   2    39106.17    40768.90    392.85 o 
   2   1   2     1737.17     1742.63     19.95 o 
   3   1   2     4857.39     4918.99     54.38 o 
   4   1   2     1453.54     1543.92     21.38 o 
   5   1   2    17779.22    17910.15    190.48 o 
   6   1   2      312.99      351.23      8.99 o 
   7   1   2      349.02      318.28     11.89 o 
   8   1   2       34.56       18.08     10.80 o 
   9   1   2     1276.90     1255.18     22.98 o 
  10   1   2      130.58      148.10     11.55 o 
  11   1   2     1036.58     1048.24     24.03 o 
  12   1   2       17.39       -3.25     14.62 o 
  13   1   2      944.83      880.77     38.43 o 
  14   1   2       79.94       91.86     37.49 o 
 -14   2   2      159.98      165.59     37.72 o 
 -13   2   2      168.10      190.97     19.20 o 
 -12   2   2      122.28      127.86     16.88 o 
 -11   2   2      175.90      202.94     15.21 o 
 -10   2   2      869.27      909.79     17.97 o 
  -9   2   2      312.92      300.47     10.60 o 
  -8   2   2       12.00       24.24      7.51 o 
  -7   2   2       10.34       16.11      7.42 o 
  -6   2   2      823.08      762.44     12.42 o 
  -5   2   2     2117.51     2203.69     26.83 o 
  -4   2   2     2386.83     2472.99     30.27 o 
  -3   2   2      315.42      343.92      5.59 o 
  -2   2   2     2620.66     2700.30     37.99 o 
  -1   2   2     1250.81     1168.99     17.97 o 
   0   2   2        0.95       -3.13      3.13 o 
   1   2   2     3878.98     4152.67     41.86 o 
   2   2   2     1859.93     1628.04     18.18 o 
   3   2   2      348.70      397.88      7.32 o 
   4   2   2      828.89      794.33     12.26 o 
   5   2   2     5512.69     5713.90     61.70 o 
   6   2   2     1273.05     1227.34     19.71 o 
   7   2   2     3326.46     3315.45     41.56 o 
   8   2   2     3539.59     3685.15     46.21 o 
   9   2   2      968.81      927.49     19.46 o 
  10   2   2      917.06      871.92     20.58 o 
  11   2   2      617.51      619.58     23.03 o 
  12   2   2      586.88      577.16     24.44 o 
  13   2   2       31.56       11.45     41.62 o 
 -14   3   2      103.88      127.04     57.30 o 
 -13   3   2      288.98      293.55     27.04 o 
 -12   3   2     1629.76     1704.92     51.68 o 
 -11   3   2      621.66      611.27     18.50 o 
 -10   3   2      185.53      201.03     12.15 o 
  -9   3   2     2291.05     2376.13     32.37 o 
  -8   3   2     6669.04     7010.77     79.26 o 
  -7   3   2     3336.71     3544.30     44.45 o 
  -6   3   2      376.65      370.07      8.25 o 
  -5   3   2     2874.50     2768.21     31.50 o 
  -4   3   2      118.67      150.43      5.94 o 
  -3   3   2       26.39       38.39      4.84 o 
  -2   3   2      546.35      433.99     11.59 o 
  -1   3   2     1189.51     1251.42     19.86 o 
   0   3   2     3915.34     4116.71     41.50 o 
   1   3   2      199.30      319.52      6.14 o 
   2   3   2      178.22      140.21      5.05 o 
   3   3   2     1154.79     1145.27     14.52 o 
   4   3   2     2232.92     2067.80     23.90 o 
   5   3   2     5483.45     5457.64     59.34 o 
   6   3   2     3878.57     4027.57     46.06 o 
   7   3   2     1747.85     1867.56     27.12 o 
   8   3   2     1971.84     2017.04     29.60 o 
   9   3   2      796.46      755.59     18.32 o 
  10   3   2      676.58      646.81     20.23 o 
  11   3   2      796.03      774.81     26.87 o 
  12   3   2       36.42       40.89     21.92 o 
  13   3   2      232.55      181.82     37.87 o 
 -14   4   2        2.71       14.92     63.28 o 
 -13   4   2       68.90       40.21     25.95 o 
 -12   4   2        4.89       38.22     22.83 o 
 -11   4   2      171.46      200.07     16.41 o 
 -10   4   2       12.45       -6.67     11.25 o 
  -9   4   2      629.61      620.46     16.63 o 
  -8   4   2       25.12       35.89      9.13 o 
  -7   4   2      945.74      992.44     18.26 o 
  -6   4   2        2.88       -5.12      5.12 o 
  -5   4   2      221.68      216.46      6.85 o 
  -4   4   2        5.04       -0.73      4.64 o 
  -3   4   2     3230.83     3133.05     48.57 o 
  -2   4   2       11.53       32.33      7.00 o 
  -1   4   2     5457.30     5547.93     69.97 o 
   0   4   2      993.16      983.09     12.68 o 
   1   4   2     9942.91     9944.34    110.50 o 
   2   4   2      650.89      702.99     10.96 o 
   3   4   2        0.87       -2.98      5.11 o 
   4   4   2      200.00      144.62      6.73 o 
   5   4   2     1950.56     1912.76     24.44 o 
   6   4   2     3725.91     3935.91     48.61 o 
   7   4   2     2387.73     2511.19     33.95 o 
   8   4   2     1766.51     1632.82     26.49 o 
   9   4   2      223.98      238.06     14.24 o 
  10   4   2       24.83       26.47     16.63 o 
  11   4   2     1877.34     1850.12     42.50 o 
  12   4   2      111.15       75.30     29.87 o 
  13   4   2       22.36       76.62     55.32 o 
 -13   5   2      262.83      361.96     38.39 o 
 -12   5   2     1045.68     1112.28     50.17 o 
 -11   5   2       10.54      -21.34     21.34 o 
 -10   5   2      247.20      238.09     13.79 o 
  -9   5   2      118.79      121.59     13.44 o 
  -8   5   2     6779.30     6689.31     77.61 o 
  -7   5   2      405.47      421.24     10.23 o 
  -6   5   2      821.79      830.73     14.39 o 
  -5   5   2      559.43      517.21     10.95 o 
  -4   5   2      515.98      482.31     10.78 o 
  -3   5   2      808.04      785.49     16.66 o 
  -2   5   2     6080.35     6090.17     88.78 o 
  -1   5   2      661.73      668.93     13.69 o 
   0   5   2     3496.52     3408.61     42.14 o 
   1   5   2       68.94       88.16      4.99 o 
   2   5   2     3877.13     3726.66     42.31 o 
   3   5   2      274.35      264.66      7.55 o 
   4   5   2     1824.26     1819.81     22.94 o 
   5   5   2       43.08       41.50      7.79 o 
   6   5   2     3866.51     3919.47     47.46 o 
   7   5   2        2.15        5.52     10.00 o 
   8   5   2     1925.08     1915.06     30.91 o 
   9   5   2      343.25      322.64     17.09 o 
  10   5   2      987.39      993.22     31.90 o 
  11   5   2       43.91       29.66     32.46 o 
  12   5   2        0.71      -40.19     40.19 o 
 -12   6   2      218.38      221.24     34.73 o 
 -11   6   2      325.86      315.25     35.54 o 
 -10   6   2       19.78       13.23     17.00 o 
  -9   6   2       21.71       18.29     11.85 o 
  -8   6   2      147.93      136.91     10.24 o 
  -7   6   2      443.43      396.24     11.32 o 
  -6   6   2       90.88      117.97      9.38 o 
  -5   6   2       16.37        8.68      6.09 o 
  -4   6   2      474.81      462.79     14.50 o 
  -3   6   2      128.41      136.18      9.79 o 
  -2   6   2     1810.79     1816.98     33.24 o 
  -1   6   2      580.79      524.83     11.79 o 
   0   6   2     1980.81     1951.00     28.38 o 
   1   6   2     1826.31     1829.90     24.45 o 
   2   6   2        0.51        9.84      5.17 o 
   3   6   2      387.04      381.75      9.61 o 
   4   6   2       94.09       70.67      6.33 o 
   5   6   2     2742.03     2704.00     33.34 o 
   6   6   2      321.83      291.58     10.61 o 
   7   6   2     1375.47     1330.36     21.51 o 
   8   6   2       22.28       41.75     17.78 o 
   9   6   2     1139.72     1096.33     33.92 o 
  10   6   2       41.98       41.93     32.60 o 
  11   6   2     1651.03     1666.98     53.33 o 
 -11   7   2      153.32      230.69     37.22 o 
 -10   7   2      743.25      785.19     48.70 o 
  -9   7   2        6.51      -18.70     18.70 o 
  -8   7   2     2028.68     1933.28     63.04 o 
  -7   7   2       26.57       16.56     18.34 o 
  -6   7   2      246.43      251.03     13.22 o 
  -5   7   2     2249.49     2173.02     38.40 o 
  -4   7   2        1.38       12.00     17.52 o 
  -3   7   2      191.73      202.07     20.40 o 
  -2   7   2     2301.54     2383.02     37.54 o 
  -1   7   2      484.71      459.00     11.03 o 
   0   7   2     3014.92     2961.84     35.38 o 
   1   7   2     4491.16     4559.10     62.68 o 
   2   7   2      701.21      738.05     12.48 o 
   3   7   2       40.22       15.04      7.33 o 
   4   7   2      527.52      502.86     12.47 o 
   5   7   2      213.25      177.97      8.94 o 
   6   7   2     1265.32     1228.92     23.17 o 
   7   7   2      231.19      205.15     13.18 o 
   8   7   2     1689.09     1642.78     46.78 o 
   9   7   2      194.76      201.01     29.96 o 
  10   7   2      735.07      764.61     41.50 o 
 -10   8   2       98.94       94.24     68.88 o 
  -9   8   2      145.92      167.07     28.52 o 
  -8   8   2       30.09       -5.21     21.62 o 
  -7   8   2      460.29      437.59     17.56 o 
  -6   8   2       14.81       14.41     20.21 o 
  -5   8   2       18.45       10.80     14.76 o 
  -4   8   2       13.77       30.88     15.23 o 
  -3   8   2       67.82       70.78     13.07 o 
  -2   8   2      188.67      210.30     12.78 o 
  -1   8   2     1269.92     1236.82     21.43 o 
   0   8   2      458.48      467.60     10.47 o 
   1   8   2      488.30      487.61     13.85 o 
   2   8   2      119.86      111.48      8.22 o 
   3   8   2      656.45      611.38     14.31 o 
   4   8   2     1753.75     1711.44     27.60 o 
   5   8   2      475.25      445.26     21.83 o 
   6   8   2      177.85      154.49     17.33 o 
   7   8   2      266.29      341.30     28.88 o 
   8   8   2      138.20      135.57     36.70 o 
   9   8   2      591.50      482.83     37.17 o 
  -8   9   2      321.28      355.13     53.84 o 
  -7   9   2       60.60       27.08     28.64 o 
  -6   9   2      199.05      132.27     32.08 o 
  -5   9   2     2830.52     2917.38     97.05 o 
  -4   9   2      190.28      196.10     36.19 o 
  -3   9   2      139.00       88.92     23.39 o 
  -2   9   2      446.00      462.29     30.75 o 
  -1   9   2      206.78      212.70     11.28 o 
   0   9   2     2916.39     3011.89     64.94 o 
   1   9   2     1656.02     1561.38     33.80 o 
   2   9   2      529.54      540.83     16.95 o 
   3   9   2      767.92      680.69     29.31 o 
   4   9   2        7.96       32.36     19.58 o 
   5   9   2      358.19      365.20     24.40 o 
   6   9   2      230.12      169.01     24.01 o 
   7   9   2        7.57       30.34     28.56 o 
  -5  10   2      605.25      704.69     59.09 o 
  -4  10   2      101.72       60.37     42.45 o 
  -3  10   2       23.79      -25.02     25.02 o 
  -2  10   2      163.10      133.80     24.56 o 
  -1  10   2        5.87       29.93     16.71 o 
   0  10   2        1.29       21.28     16.70 o 
   1  10   2       32.14        9.17     23.26 o 
   2  10   2      109.49      112.69     27.86 o 
   3  10   2      289.16      297.83     38.13 o 
   4  10   2      629.83      613.87     28.56 o 
 -15   0   3      368.11      398.54     98.45 o 
 -13   0   3      379.84      412.57     28.79 o 
 -11   0   3       53.24       27.88     18.51 o 
  -9   0   3       30.96       43.24     13.02 o 
  -7   0   3      506.76      513.34     17.46 o 
  -5   0   3     8771.46     9306.23    130.81 o 
  -3   0   3     1915.64     1874.16     30.51 o 
  -1   0   3     2855.74     3334.75     51.48 o 
   1   0   3      516.10      551.47     12.15 o 
   3   0   3    14224.71    14206.67    213.34 o 
   5   0   3     3033.40     3333.72     56.94 o 
   7   0   3     3842.30     3785.66     66.48 o 
   9   0   3        3.53        7.98     16.28 o 
  11   0   3      213.34      229.10     29.44 o 
  13   0   3       38.89       17.34     69.16 o 
 -15   1   3       59.52       51.51     31.44 o 
 -14   1   3        2.28       -8.29     36.02 o 
 -13   1   3       47.77       44.01     20.92 o 
 -12   1   3     5391.30     5495.38     75.24 o 
 -11   1   3       14.62       28.40      9.60 o 
 -10   1   3      220.86      230.69     10.92 o 
  -9   1   3      946.75      997.13     17.70 o 
  -8   1   3      204.06      200.15      8.47 o 
  -7   1   3      657.06      732.10     12.47 o 
  -6   1   3      340.03      314.47      7.65 o 
  -5   1   3      147.98      220.57      5.48 o 
  -4   1   3      704.14      635.51      9.00 o 
  -3   1   3     2813.71     2983.93     32.15 o 
  -2   1   3    34844.42    35740.17    357.16 o 
  -1   1   3      898.62      899.92     11.14 o 
   0   1   3    12034.75    12169.81    118.60 o 
   1   1   3      206.62      209.75      6.78 o 
   2   1   3      937.93      875.31     11.98 o 
   3   1   3     7345.87     7222.50     78.70 o 
   4   1   3     4791.78     4729.12     56.35 o 
   5   1   3      137.26      169.71      8.28 o 
   6   1   3     7793.15     7295.58     82.12 o 
   7   1   3      468.24      461.61     13.11 o 
   8   1   3       10.81       15.47      7.35 o 
   9   1   3      104.21      114.79     13.24 o 
  10   1   3      470.75      479.48     18.43 o 
  11   1   3       45.81       33.85     15.27 o 
  12   1   3     2404.02     2397.73     54.83 o 
  13   1   3      352.22      413.89     37.21 o 
 -14   2   3        3.83        2.40     28.04 o 
 -13   2   3      977.46      969.13     29.62 o 
 -12   2   3      135.89      127.26     15.42 o 
 -11   2   3      475.16      493.34     15.25 o 
 -10   2   3      746.44      731.36     16.23 o 
  -9   2   3        2.43        4.53      7.22 o 
  -8   2   3      345.00      326.32      9.95 o 
  -7   2   3     3284.39     3398.28     39.09 o 
  -6   2   3      266.28      270.09      7.56 o 
  -5   2   3       48.15       87.56      5.16 o 
  -4   2   3      779.93      969.23     12.84 o 
  -3   2   3       69.80       75.30      3.43 o 
  -2   2   3        0.03       -2.18      3.18 o 
  -1   2   3    17459.51    17306.62    189.75 o 
   0   2   3      578.14      600.11      8.79 o 
   1   2   3       38.20       16.69      3.81 o 
   2   2   3    18236.75    18612.41    181.54 o 
   3   2   3      346.61      278.19      7.25 o 
   4   2   3     3676.11     3701.47     41.42 o 
   5   2   3     1467.87     1455.13     19.90 o 
   6   2   3     2179.15     2185.02     27.96 o 
   7   2   3      859.88      857.13     15.50 o 
   8   2   3       86.96       88.64     11.94 o 
   9   2   3       71.45       49.48     13.26 o 
  10   2   3      981.69      908.87     25.15 o 
  11   2   3      127.33      154.73     21.50 o 
  12   2   3       63.89       27.39     21.09 o 
  13   2   3      232.16      276.90     35.51 o 
 -14   3   3       25.74        6.72     34.13 o 
 -13   3   3      129.54      149.62     22.75 o 
 -12   3   3     1989.15     2053.67     42.80 o 
 -11   3   3      464.39      490.91     16.78 o 
 -10   3   3        4.55       -4.97     11.11 o 
  -9   3   3       48.69       44.73      9.47 o 
  -8   3   3       89.33       79.17     10.06 o 
  -7   3   3      625.25      605.14     12.39 o 
  -6   3   3      150.86      147.68      6.54 o 
  -5   3   3      164.62       90.94      4.52 o 
  -4   3   3     2614.08     2536.89     31.43 o 
  -3   3   3      288.37      264.67      9.76 o 
  -2   3   3    10004.50    10175.37    133.88 o 
  -1   3   3     6962.66     7086.51     83.78 o 
   0   3   3     1171.73     1026.55     12.28 o 
   1   3   3     4917.90     4733.61     50.03 o 
   2   3   3       32.80       62.51      5.43 o 
   3   3   3     9525.94     9631.55     96.21 o 
   4   3   3     2726.46     2708.22     31.79 o 
   5   3   3      109.79      107.90      7.04 o 
   6   3   3     4753.27     4735.07     53.47 o 
   7   3   3     1631.01     1631.49     23.63 o 
   8   3   3      439.45      456.86     14.67 o 
   9   3   3     1271.74     1322.71     26.01 o 
  10   3   3      259.53      258.27     21.88 o 
  11   3   3      649.02      586.60     27.66 o 
  12   3   3      267.38      236.41     26.47 o 
  13   3   3      582.42      495.57     41.38 o 
 -14   4   3        5.35      -36.17     59.22 o 
 -13   4   3      432.62      493.27     35.63 o 
 -12   4   3       22.46       21.34     18.71 o 
 -11   4   3       48.71       52.99     15.70 o 
 -10   4   3     1757.45     1768.06     27.67 o 
  -9   4   3        2.98      -10.14     10.14 o 
  -8   4   3      235.20      216.88      9.11 o 
  -7   4   3     1457.86     1463.58     22.26 o 
  -6   4   3     1589.42     1558.84     22.07 o 
  -5   4   3       32.64       21.13      4.13 o 
  -4   4   3     1245.21     1223.10     20.00 o 
  -3   4   3     1574.02     1628.87     28.62 o 
  -2   4   3      100.21      114.05      8.90 o 
  -1   4   3      288.88      277.08      7.26 o 
   0   4   3     5041.29     5067.81     51.38 o 
   1   4   3      948.47     1010.62     13.55 o 
   2   4   3      790.40      827.99     11.83 o 
   3   4   3      260.70      269.70      7.09 o 
   4   4   3     1570.12     1499.49     19.19 o 
   5   4   3      811.68      862.20     13.91 o 
   6   4   3     1183.38     1226.67     19.14 o 
   7   4   3       12.20       -5.61      9.54 o 
   8   4   3      235.48      243.93     13.83 o 
   9   4   3        6.52       42.22     16.93 o 
  10   4   3     1345.72     1368.19     33.52 o 
  11   4   3        3.15        1.86     26.69 o 
  12   4   3       85.62       44.47     31.23 o 
 -13   5   3        9.59        5.73     51.66 o 
 -12   5   3      231.98      240.89     36.32 o 
 -11   5   3      236.09      232.91     21.63 o 
 -10   5   3      235.06      250.82     12.91 o 
  -9   5   3     1733.10     1737.99     40.26 o 
  -8   5   3       10.51       14.03      6.32 o 
  -7   5   3     1987.78     1965.90     26.77 o 
  -6   5   3       38.75       60.37      7.77 o 
  -5   5   3     4299.42     4095.59     52.95 o 
  -4   5   3      130.72      137.97     12.20 o 
  -3   5   3       71.44       79.64      8.76 o 
  -2   5   3     1447.94     1426.91     26.04 o 
  -1   5   3     2166.50     2164.80     30.41 o 
   0   5   3      144.18      141.45      5.30 o 
   1   5   3     3695.42     3397.70     38.86 o 
   2   5   3      401.01      428.87      9.33 o 
   3   5   3     7544.73     7450.71     81.96 o 
   4   5   3     1073.90     1025.75     16.46 o 
   5   5   3        2.23        3.55      7.77 o 
   6   5   3      635.55      607.39     14.95 o 
   7   5   3       18.27       15.21     10.30 o 
   8   5   3       16.43       -2.52     21.44 o 
   9   5   3     2202.63     2239.48     43.13 o 
  10   5   3       48.31       22.09     22.86 o 
  11   5   3      685.29      663.63     39.18 o 
  12   5   3       13.02       13.66     37.05 o 
 -12   6   3       10.53      -35.25     35.25 o 
 -11   6   3       40.66       23.77     25.69 o 
 -10   6   3     1351.07     1313.03     47.84 o 
  -9   6   3        8.56       -8.53     10.68 o 
  -8   6   3       25.52       23.33      9.22 o 
  -7   6   3       68.56       88.41     13.28 o 
  -6   6   3      245.08      218.02      9.84 o 
  -5   6   3      255.63      266.51     13.30 o 
  -4   6   3      730.14      739.38     17.84 o 
  -3   6   3        3.83       -5.36      8.90 o 
  -2   6   3       67.55       64.61     10.51 o 
  -1   6   3      127.24      125.82      7.09 o 
   0   6   3     1717.14     1699.36     23.66 o 
   1   6   3        0.09        6.74      5.00 o 
   2   6   3      186.07      186.30      7.69 o 
   3   6   3      165.69      152.30      7.46 o 
   4   6   3     1277.76     1271.39     18.65 o 
   5   6   3        5.77       -4.85      9.86 o 
   6   6   3      116.18       97.23      9.17 o 
   7   6   3      176.25      175.94     16.83 o 
   8   6   3       17.39       13.61     18.51 o 
   9   6   3       57.47       24.18     23.72 o 
  10   6   3      674.08      655.64     36.04 o 
  11   6   3      233.45      320.30     49.11 o 
 -11   7   3        0.92      -50.15     50.15 o 
 -10   7   3       15.11       13.63     26.00 o 
  -9   7   3     1374.65     1325.71     65.36 o 
  -8   7   3      872.61      748.30     30.18 o 
  -7   7   3      669.53      616.02     33.25 o 
  -6   7   3      470.51      433.01     19.01 o 
  -5   7   3     2734.66     2789.06     45.96 o 
  -4   7   3       20.25       24.40     15.57 o 
  -3   7   3       83.36       60.42     11.25 o 
  -2   7   3      417.97      437.04     16.01 o 
  -1   7   3      185.40      179.17      8.84 o 
   0   7   3      695.70      656.05     12.14 o 
   1   7   3     1618.73     1609.25     24.66 o 
   2   7   3       59.55       75.70      6.65 o 
   3   7   3     3474.03     3390.53     39.38 o 
   4   7   3      153.81      166.49      9.30 o 
   5   7   3        4.83        2.03      8.64 o 
   6   7   3      735.84      738.53     16.71 o 
   7   7   3      145.92      141.00     16.22 o 
   8   7   3      112.04       90.26     25.14 o 
   9   7   3     1357.80     1431.59     52.15 o 
  10   7   3      380.99      444.93     38.97 o 
 -10   8   3      805.03      756.73     59.18 o 
  -9   8   3      349.36      313.94     29.70 o 
  -8   8   3      153.01      175.11     28.13 o 
  -7   8   3       16.78        5.88     21.19 o 
  -6   8   3      509.64      504.34     28.23 o 
  -5   8   3       81.73       72.15     19.94 o 
  -4   8   3      189.45      222.82     15.97 o 
  -3   8   3      565.02      566.63     21.92 o 
  -2   8   3      900.36      926.89     21.76 o 
  -1   8   3      557.25      568.51     14.85 o 
   0   8   3      411.61      433.35     12.23 o 
   1   8   3       70.34       66.31      7.42 o 
   2   8   3       20.13        9.65      6.90 o 
   3   8   3      733.49      679.27     15.09 o 
   4   8   3      447.42      415.54     14.63 o 
   5   8   3       22.83       -3.83     14.76 o 
   6   8   3      452.47      428.19     20.90 o 
   7   8   3       46.91       52.61     19.94 o 
   8   8   3       32.34       55.58     30.40 o 
  -8   9   3      232.67      240.63     61.54 o 
  -7   9   3      734.56      743.05     43.59 o 
  -6   9   3      189.12      181.00     28.56 o 
  -5   9   3      850.87      943.97     39.79 o 
  -4   9   3      347.09      308.05     26.80 o 
  -3   9   3      273.85      295.80     40.74 o 
  -2   9   3     1704.39     1665.25     48.55 o 
  -1   9   3      485.52      445.72     15.85 o 
   0   9   3      475.38      472.35     15.58 o 
   1   9   3     1395.88     1462.72     55.07 o 
   2   9   3       57.55       69.53     12.68 o 
   3   9   3     1611.62     1495.06     37.95 o 
   4   9   3      423.52      412.25     24.23 o 
   5   9   3      134.59       98.20     21.11 o 
   6   9   3     1027.55      945.79     39.11 o 
   7   9   3      151.20      149.05     36.75 o 
  -5  10   3       23.33       -5.35     29.23 o 
  -4  10   3      130.39       88.30     34.84 o 
  -3  10   3      768.89      770.31     38.73 o 
  -2  10   3      151.10      154.32     27.13 o 
  -1  10   3      357.87      452.36     46.07 o 
   0  10   3       55.86       36.90     17.45 o 
   1  10   3       35.20       56.70     18.61 o 
   2  10   3      342.01      349.76     40.62 o 
   3  10   3       14.10      -14.72     26.53 o 
   4  10   3       91.11      113.05     33.84 o 
 -14   0   4      819.63      689.52     45.00 o 
 -12   0   4      207.70      240.39     29.16 o 
 -10   0   4     3939.64     4056.10     71.26 o 
  -8   0   4     4092.17     4164.54     70.04 o 
  -6   0   4       23.50        9.34      6.84 o 
  -4   0   4    15374.52    14910.57    206.23 o 
  -2   0   4    21795.42    21288.64    314.80 o 
   0   0   4    11915.90    11848.15    177.01 o 
   2   0   4     2239.59     2178.70     37.43 o 
   4   0   4     1676.58     1615.95     31.52 o 
   6   0   4      776.71      810.06     21.42 o 
   8   0   4     1191.77     1244.59     32.03 o 
  10   0   4      356.72      300.78     27.07 o 
  12   0   4       35.16       44.06     30.31 o 
 -15   1   4      455.05      444.04     62.73 o 
 -14   1   4       36.96       -6.37     30.06 o 
 -13   1   4       55.08        1.03     18.15 o 
 -12   1   4        0.64       -3.25     20.01 o 
 -11   1   4       36.13       47.95      9.61 o 
 -10   1   4      102.63       96.79      9.40 o 
  -9   1   4      684.74      662.33     13.70 o 
  -8   1   4        5.61        1.70      7.52 o 
  -7   1   4     3665.13     3502.98     38.42 o 
  -6   1   4      244.25      224.16      6.32 o 
  -5   1   4      362.24      335.19      7.22 o 
  -4   1   4      116.08      110.56      4.35 o 
  -3   1   4     7986.76     7853.05     77.70 o 
  -2   1   4      469.08      499.84      7.56 o 
  -1   1   4    44849.08    45661.86    496.75 o 
   0   1   4    13696.11    14244.86    144.14 o 
   1   1   4       19.49        5.05      3.94 o 
   2   1   4      803.53      788.59     12.76 o 
   3   1   4     1485.17     1178.94     17.22 o 
   4   1   4      101.73      108.03      7.88 o 
   5   1   4     2598.38     2543.77     32.72 o 
   6   1   4     1823.79     1885.00     28.04 o 
   7   1   4        8.10       20.46     10.05 o 
   8   1   4        0.65       -5.51      9.00 o 
   9   1   4     5952.27     5939.54     68.43 o 
  10   1   4       10.32        7.58     16.96 o 
  11   1   4      334.65      319.14     26.51 o 
  12   1   4      119.96      107.57     24.76 o 
  13   1   4       36.02      -20.97     32.69 o 
 -15   2   4        1.87       99.75     68.02 o 
 -14   2   4      782.17      748.75     51.55 o 
 -13   2   4     1388.03     1391.32     42.59 o 
 -12   2   4      282.75      292.04     15.27 o 
 -11   2   4      755.94      737.57     17.85 o 
 -10   2   4     3008.92     3048.17     38.32 o 
  -9   2   4       62.62       55.33      8.76 o 
  -8   2   4      352.39      342.46      9.81 o 
  -7   2   4     2326.77     2244.09     27.57 o 
  -6   2   4       43.53       49.45      5.33 o 
  -5   2   4       52.78       61.15      4.85 o 
  -4   2   4     8768.51     8553.76     92.03 o 
  -3   2   4        2.25       -1.88      2.99 o 
  -2   2   4      531.63      547.06      8.37 o 
  -1   2   4      642.80      566.27      8.66 o 
   0   2   4      148.02      161.37      4.79 o 
   1   2   4     3608.53     3734.90     38.81 o 
   2   2   4     1217.67     1534.93     19.12 o 
   3   2   4       16.69       19.50      5.24 o 
   4   2   4     2466.30     2391.21     28.97 o 
   5   2   4       32.46       16.88      7.24 o 
   6   2   4     1286.50     1312.63     20.03 o 
   7   2   4       51.62       54.77      8.17 o 
   8   2   4     1679.75     1690.55     27.80 o 
   9   2   4       78.51       57.77     13.60 o 
  10   2   4        2.06       59.99     20.32 o 
  11   2   4      614.18      577.09     30.61 o 
  12   2   4        0.25      -14.98     24.01 o 
  13   2   4        3.48      -35.79     35.79 o 
 -14   3   4      293.69      286.30     53.87 o 
 -13   3   4      270.18      248.55     24.91 o 
 -12   3   4      329.42      318.87     18.86 o 
 -11   3   4      200.96      214.35     13.68 o 
 -10   3   4     1237.28     1236.82     21.09 o 
  -9   3   4       11.32        1.31     11.14 o 
  -8   3   4      292.37      304.00     10.12 o 
  -7   3   4     3928.66     4005.40     47.88 o 
  -6   3   4      395.98      411.99     10.40 o 
  -5   3   4      879.73      893.94     12.23 o 
  -4   3   4     1113.59      954.64     16.52 o 
  -3   3   4      279.05      243.93     11.01 o 
  -2   3   4        8.26       23.57      7.06 o 
  -1   3   4     8119.38     7983.62     89.75 o 
   0   3   4      632.49      578.53      9.03 o 
   1   3   4     1366.22     1329.88     16.26 o 
   2   3   4     2900.40     2686.37     29.55 o 
   3   3   4      392.28      529.07     10.01 o 
   4   3   4       19.17        1.24      5.89 o 
   5   3   4       10.71        2.41      6.83 o 
   6   3   4     1761.24     1834.29     25.43 o 
   7   3   4       14.65        3.56      9.33 o 
   8   3   4      288.04      282.59     11.57 o 
   9   3   4     2442.24     2474.39     40.83 o 
  10   3   4       54.62       80.08     20.43 o 
  11   3   4      710.73      785.00     30.83 o 
  12   3   4      873.36      896.89     38.44 o 
 -14   4   4       11.93       21.72     90.27 o 
 -13   4   4     2542.70     2694.43     83.58 o 
 -12   4   4      483.78      520.74     26.05 o 
 -11   4   4      391.99      373.57     18.54 o 
 -10   4   4      393.54      389.91     13.72 o 
  -9   4   4      175.49      172.21      9.79 o 
  -8   4   4      832.15      813.22     14.50 o 
  -7   4   4    10519.99    10757.44    113.28 o 
  -6   4   4      234.22      250.40      8.79 o 
  -5   4   4       11.26        7.38      6.16 o 
  -4   4   4     9281.34     9843.93    131.97 o 
  -3   4   4      191.54      204.85      9.31 o 
  -2   4   4      746.39      796.17     16.33 o 
  -1   4   4      104.76      134.88      4.82 o 
   0   4   4     4880.75     4713.00     50.33 o 
   1   4   4     8011.67     8255.18     85.92 o 
   2   4   4       20.46       21.03      5.01 o 
   3   4   4      225.46      173.85      6.67 o 
   4   4   4       17.14       24.43      7.03 o 
   5   4   4     1160.66     1167.02     18.66 o 
   6   4   4      366.00      365.38     11.64 o 
   7   4   4      347.66      389.85     12.89 o 
   8   4   4       61.84       54.97     15.02 o 
   9   4   4      406.86      422.96     21.76 o 
  10   4   4        0.91       -9.26     21.63 o 
  11   4   4      953.36      935.00     35.95 o 
  12   4   4       67.28      130.30     38.56 o 
 -13   5   4       17.08      -33.32     33.32 o 
 -12   5   4       55.04       31.50     23.87 o 
 -11   5   4       14.16      -14.63     18.92 o 
 -10   5   4      134.84      100.68     14.20 o 
  -9   5   4      194.91      129.85     14.49 o 
  -8   5   4       17.64       13.27      7.45 o 
  -7   5   4      260.55      263.62      9.07 o 
  -6   5   4      188.16      187.58     12.64 o 
  -5   5   4     1393.90     1494.05     29.89 o 
  -4   5   4     5139.81     5152.22     78.10 o 
  -3   5   4      280.08      269.34     11.71 o 
  -2   5   4      924.70      904.74     18.32 o 
  -1   5   4      722.49      746.91     13.24 o 
   0   5   4      274.76      275.52      6.95 o 
   1   5   4     1165.72     1122.49     14.76 o 
   2   5   4     4580.83     4362.31     48.08 o 
   3   5   4      437.07      494.24     10.94 o 
   4   5   4      908.49      945.90     15.00 o 
   5   5   4        0.47        9.27      8.82 o 
   6   5   4     4279.77     4325.98     52.89 o 
   7   5   4      316.01      321.86     14.93 o 
   8   5   4       33.56       23.12     14.46 o 
   9   5   4       56.64       66.22     26.43 o 
  10   5   4       39.22       46.37     24.38 o 
  11   5   4      131.09      112.23     32.11 o 
 -12   6   4      131.42      146.45     45.77 o 
 -11   6   4       57.24      115.31     21.71 o 
 -10   6   4       10.43       -5.03     18.40 o 
  -9   6   4       62.03       45.74     14.61 o 
  -8   6   4      351.74      351.37     14.38 o 
  -7   6   4     5710.18     5640.44     73.14 o 
  -6   6   4       33.09       16.61     12.38 o 
  -5   6   4       51.21       68.39     19.88 o 
  -4   6   4      229.11      200.29     14.03 o 
  -3   6   4      366.05      342.92     16.26 o 
  -2   6   4      245.64      255.62     12.73 o 
  -1   6   4     2280.66     2247.37     32.42 o 
   0   6   4      330.83      349.37      9.71 o 
   1   6   4      347.26      339.83      8.24 o 
   2   6   4      500.75      489.03     10.77 o 
   3   6   4     1033.57     1042.64     17.86 o 
   4   6   4       83.83       72.61      9.27 o 
   5   6   4        7.52       24.05      9.60 o 
   6   6   4       44.85       56.09     10.97 o 
   7   6   4       87.23      108.02     16.86 o 
   8   6   4       30.77       16.45     19.56 o 
   9   6   4      180.69      145.74     27.94 o 
  10   6   4        3.68       23.87     29.65 o 
 -11   7   4        0.79       25.75     32.32 o 
 -10   7   4      168.98      116.22     26.05 o 
  -9   7   4       11.75        7.50     13.89 o 
  -8   7   4        2.67        1.51     13.07 o 
  -7   7   4      417.28      402.15     23.61 o 
  -6   7   4      682.85      688.92     22.80 o 
  -5   7   4       47.34       40.36     18.86 o 
  -4   7   4      656.50      687.35     19.62 o 
  -3   7   4     2836.73     2881.25     48.90 o 
  -2   7   4      387.31      407.58     17.07 o 
  -1   7   4      192.64      195.69      9.13 o 
   0   7   4      737.45      729.44     16.50 o 
   1   7   4     1011.57      998.18     20.84 o 
   2   7   4     1179.86     1191.24     24.14 o 
   3   7   4      374.02      393.54     11.27 o 
   4   7   4     1070.98     1067.83     21.59 o 
   5   7   4     1072.26      968.71     18.32 o 
   6   7   4     2046.41     2013.69     37.02 o 
   7   7   4        2.28       15.51     25.76 o 
   8   7   4       76.82       72.92     30.80 o 
   9   7   4      417.46      527.71     42.20 o 
 -10   8   4      186.35      183.70     36.33 o 
  -9   8   4      422.14      413.46     58.57 o 
  -8   8   4       18.39      -23.53     24.09 o 
  -7   8   4     1927.84     1911.59     49.87 o 
  -6   8   4       19.65       -9.58     22.65 o 
  -5   8   4      875.02      845.49     28.84 o 
  -4   8   4     1207.13     1165.69     28.82 o 
  -3   8   4      161.24      174.50     19.46 o 
  -2   8   4        3.28        2.16     14.02 o 
  -1   8   4      165.01      172.44     10.06 o 
   0   8   4      676.97      670.05     15.86 o 
   1   8   4      784.47      821.82     16.61 o 
   2   8   4      145.62      145.42      9.38 o 
   3   8   4     1126.20     1085.18     24.71 o 
   4   8   4       56.65       55.18     13.90 o 
   5   8   4      318.06      304.63     20.79 o 
   6   8   4       43.37        7.07     20.74 o 
   7   8   4        7.37       36.08     27.62 o 
   8   8   4      235.11      237.49     31.50 o 
  -8   9   4       24.97       41.47     38.52 o 
  -7   9   4      383.29      352.67     34.75 o 
  -6   9   4      774.18      650.04     41.67 o 
  -5   9   4       64.41       63.49     25.37 o 
  -4   9   4      767.93      863.73     60.29 o 
  -3   9   4      300.13      284.94     26.31 o 
  -2   9   4      640.39      666.72     28.95 o 
  -1   9   4      666.02      629.12     20.44 o 
   0   9   4        4.40       -3.32     12.50 o 
   1   9   4       10.79        6.13     15.08 o 
   2   9   4      219.00      279.76     16.09 o 
   3   9   4      497.50      515.84     23.88 o 
   4   9   4      749.30      695.96     29.51 o 
   5   9   4      140.15      136.67     23.36 o 
   6   9   4      238.36      241.61     28.04 o 
  -5  10   4      726.46      755.99     90.64 o 
  -4  10   4      669.33      675.66     53.39 o 
  -3  10   4       15.14        3.12     30.72 o 
  -2  10   4       92.58       43.48     27.75 o 
  -1  10   4       45.06       55.02     24.00 o 
   0  10   4      414.47      378.55     31.55 o 
   1  10   4      377.42      403.14     29.76 o 
   2  10   4        0.74       -1.90     23.51 o 
   3  10   4      394.88      373.53     28.20 o 
 -15   0   5      679.39      602.51     97.09 o 
 -13   0   5     1864.84     1834.28     49.71 o 
 -11   0   5     2706.81     2767.22     54.38 o 
  -9   0   5     4009.97     3865.94     66.85 o 
  -7   0   5    17589.10    17678.25    246.40 o 
  -5   0   5     1146.28     1032.15     21.87 o 
  -3   0   5      388.33      492.26     12.42 o 
  -1   0   5    16413.63    15893.54    236.54 o 
   1   0   5     5098.50     4327.99     72.01 o 
   3   0   5     3871.25     4015.11     66.32 o 
   5   0   5     5338.17     5338.72     96.33 o 
   7   0   5    10324.18    10587.18    167.07 o 
   9   0   5      284.13      234.22     23.18 o 
  11   0   5     1771.40     1883.22     70.51 o 
  13   0   5      313.77      410.98     80.32 o 
 -15   1   5      150.44       43.62     47.61 o 
 -14   1   5      505.49      422.06     28.98 o 
 -13   1   5      111.78      111.73     17.18 o 
 -12   1   5        0.57       -6.40     16.43 o 
 -11   1   5       50.81       46.05     14.48 o 
 -10   1   5      361.18      374.90     13.07 o 
  -9   1   5       75.75       81.09      8.08 o 
  -8   1   5     1922.48     1939.10     23.02 o 
  -7   1   5      134.35      152.30      5.91 o 
  -6   1   5        4.53        5.04      4.41 o 
  -5   1   5     1354.97     1448.82     17.72 o 
  -4   1   5     3378.18     3197.63     33.82 o 
  -3   1   5     1811.18     1927.09     21.44 o 
  -2   1   5     5350.19     5431.71     56.61 o 
  -1   1   5     1615.67     1706.34     20.21 o 
   0   1   5      998.27      939.62     12.68 o 
   1   1   5      333.91      276.70      6.97 o 
   2   1   5       26.77       58.73      6.42 o 
   3   1   5     2838.08     2883.17     36.82 o 
   4   1   5       87.54       98.00      8.35 o 
   5   1   5        0.62        0.47      8.18 o 
   6   1   5      253.79      242.49     10.99 o 
   7   1   5        0.55       11.50     10.76 o 
   8   1   5       23.65        6.71     10.85 o 
   9   1   5      146.43      137.58     12.73 o 
  10   1   5     1479.65     1443.59     42.26 o 
  11   1   5        0.17       -1.42     20.61 o 
  12   1   5      554.28      572.90     36.69 o 
 -15   2   5      447.96      413.70     43.81 o 
 -14   2   5      527.21      500.18     48.25 o 
 -13   2   5     1343.32     1318.28     31.40 o 
 -12   2   5      802.59      780.95     22.56 o 
 -11   2   5      182.58      177.87     12.66 o 
 -10   2   5     2827.07     2915.61     36.87 o 
  -9   2   5     2569.69     2679.99     33.66 o 
  -8   2   5      223.33      238.11     10.06 o 
  -7   2   5     5943.24     6015.97     62.73 o 
  -6   2   5      327.24      347.74      8.16 o 
  -5   2   5     4160.82     4208.76     45.86 o 
  -4   2   5      840.37     1005.81     13.65 o 
  -3   2   5     3044.10     3024.91     31.90 o 
  -2   2   5        3.99       12.67      3.48 o 
  -1   2   5      544.38      501.82      8.21 o 
   0   2   5      732.96      715.07     10.19 o 
   1   2   5     1146.71      954.02     13.54 o 
   2   2   5       17.81       36.36      6.47 o 
   3   2   5      853.87      835.42     13.52 o 
   4   2   5     9962.63    10104.28    106.06 o 
   5   2   5      123.23      115.73      7.89 o 
   6   2   5      281.44      272.61     10.43 o 
   7   2   5     4157.70     4240.24     51.40 o 
   8   2   5     1935.90     1967.36     29.36 o 
   9   2   5      682.78      628.25     17.28 o 
  10   2   5      522.99      580.33     25.87 o 
  11   2   5     1004.56     1007.32     38.67 o 
  12   2   5        5.01        9.82     27.39 o 
 -14   3   5        2.51       17.75     32.46 o 
 -13   3   5       43.77       33.64     27.85 o 
 -12   3   5       95.95       68.73     16.35 o 
 -11   3   5      293.03      321.11     14.34 o 
 -10   3   5      107.83      119.21     10.40 o 
  -9   3   5      131.75      118.12      9.55 o 
  -8   3   5     1657.34     1714.03     24.51 o 
  -7   3   5      414.54      447.62      9.84 o 
  -6   3   5     1031.49     1183.31     15.79 o 
  -5   3   5      756.85      685.46     10.46 o 
  -4   3   5      740.96      679.89     16.92 o 
  -3   3   5      922.71      978.99     17.33 o 
  -2   3   5      212.34      242.37      6.67 o 
  -1   3   5     1028.04      925.61     11.91 o 
   0   3   5       48.82       80.31      4.97 o 
   1   3   5       38.01       24.82      6.27 o 
   2   3   5      291.63      264.99      7.18 o 
   3   3   5     3939.71     4008.97     44.93 o 
   4   3   5      998.33     1002.84     15.89 o 
   5   3   5      618.35      652.23     13.45 o 
   6   3   5     1445.88     1388.47     21.66 o 
   7   3   5       11.01       16.33      9.33 o 
   8   3   5      310.20      301.25     13.72 o 
   9   3   5      164.45      157.39     15.39 o 
  10   3   5     1134.96     1145.55     55.69 o 
  11   3   5        1.54       18.81     27.16 o 
  12   3   5      261.40      321.84     41.94 o 
 -14   4   5      337.14      285.18     99.17 o 
 -13   4   5      123.00       58.66     30.93 o 
 -12   4   5     1083.50     1116.09     30.66 o 
 -11   4   5       11.05       15.88     13.50 o 
 -10   4   5     3612.15     3669.68     44.88 o 
  -9   4   5     2080.14     2129.39     32.02 o 
  -8   4   5      204.39      200.53      8.85 o 
  -7   4   5     2314.91     2431.99     32.80 o 
  -6   4   5     1060.98     1038.57     17.82 o 
  -5   4   5      365.96      343.57      9.60 o 
  -4   4   5     2402.33     2241.00     35.71 o 
  -3   4   5     1235.93     1271.11     23.17 o 
  -2   4   5    10778.46    10523.17    124.44 o 
  -1   4   5     1082.45      964.19     14.71 o 
   0   4   5     1966.34     2082.62     23.82 o 
   1   4   5      344.44      258.47      7.17 o 
   2   4   5        0.50       -0.60      5.36 o 
   3   4   5     1500.48     1482.84     19.43 o 
   4   4   5    11561.54    11866.95    124.12 o 
   5   4   5      153.20      133.38      9.43 o 
   6   4   5      386.78      396.92     12.42 o 
   7   4   5      338.55      316.82     13.02 o 
   8   4   5      200.36      233.68     14.56 o 
   9   4   5      560.83      641.61     25.87 o 
  10   4   5      442.73      478.92     28.89 o 
  11   4   5      205.87      187.95     37.42 o 
 -13   5   5      103.56      100.26     35.99 o 
 -12   5   5       69.52       47.93     34.30 o 
 -11   5   5      696.10      735.83     25.08 o 
 -10   5   5       19.06       29.53     10.90 o 
  -9   5   5      582.56      592.87     17.76 o 
  -8   5   5       74.81       57.69      7.52 o 
  -7   5   5     1271.98     1290.26     24.14 o 
  -6   5   5     1208.01     1176.90     23.89 o 
  -5   5   5     1004.85      999.43     23.39 o 
  -4   5   5       70.38       56.69      9.53 o 
  -3   5   5      784.68      805.53     18.53 o 
  -2   5   5     1108.85     1118.36     21.81 o 
  -1   5   5     2116.04     2140.71     27.94 o 
   0   5   5      290.58      306.39      8.58 o 
   1   5   5        8.17        6.00      6.09 o 
   2   5   5        6.46       -4.74      6.06 o 
   3   5   5      875.48      842.92     13.97 o 
   4   5   5       29.58       19.99      7.71 o 
   5   5   5     1156.11     1166.60     19.23 o 
   6   5   5        3.85       -7.91     11.04 o 
   7   5   5       26.33       38.56     12.09 o 
   8   5   5        3.44       24.55     18.57 o 
   9   5   5      146.98      150.59     26.00 o 
  10   5   5       33.72       61.67     25.74 o 
  11   5   5      151.21      169.48     37.93 o 
 -12   6   5     2021.14     2070.88     62.77 o 
 -11   6   5       63.42       31.93     32.38 o 
 -10   6   5     1821.61     1802.44     49.54 o 
  -9   6   5      240.23      220.51     14.10 o 
  -8   6   5      165.33      153.51     12.04 o 
  -7   6   5      107.95       91.59     11.83 o 
  -6   6   5     1344.62     1356.47     30.22 o 
  -5   6   5       43.31       38.95     12.84 o 
  -4   6   5     2603.65     2628.93     45.71 o 
  -3   6   5      182.53      186.00     13.62 o 
  -2   6   5     2926.11     3001.23     49.17 o 
  -1   6   5      179.61      193.67      7.86 o 
   0   6   5       25.04       11.51      8.11 o 
   1   6   5        5.68        1.32      5.84 o 
   2   6   5        2.17        2.58      7.09 o 
   3   6   5      411.59      435.20     12.75 o 
   4   6   5     4686.01     4689.15     51.60 o 
   5   6   5      350.76      373.82     12.85 o 
   6   6   5      453.42      487.22     17.93 o 
   7   6   5       24.38       45.19     16.12 o 
   8   6   5      885.58      919.14     38.57 o 
   9   6   5      311.11      315.16     37.12 o 
  10   6   5      263.59      331.67     40.20 o 
 -11   7   5      280.95      176.54     42.87 o 
 -10   7   5      395.91      397.90     28.20 o 
  -9   7   5        4.03        7.79     13.46 o 
  -8   7   5      125.80      171.60     20.56 o 
  -7   7   5      221.77      226.88     22.64 o 
  -6   7   5      744.42      708.00     27.03 o 
  -5   7   5      214.70      205.66     17.53 o 
  -4   7   5     1113.23     1080.58     26.23 o 
  -3   7   5       17.80       31.24     11.67 o 
  -2   7   5        8.01       10.37     13.93 o 
  -1   7   5      265.44      242.33     12.30 o 
   0   7   5        5.80        2.78      7.35 o 
   1   7   5       97.13       76.02      8.24 o 
   2   7   5      545.24      492.83     16.73 o 
   3   7   5      202.00      187.92     10.66 o 
   4   7   5      120.90      112.10     11.96 o 
   5   7   5      454.44      485.64     15.83 o 
   6   7   5      222.85      189.33     25.36 o 
   7   7   5      748.13      746.33     41.24 o 
   8   7   5        2.82       -4.65     55.12 o 
   9   7   5      148.41      136.79     39.62 o 
 -10   8   5      524.20      473.90     52.64 o 
  -9   8   5       21.88      -41.68     41.68 o 
  -8   8   5        0.95       -1.82     22.52 o 
  -7   8   5      253.71      242.71     30.78 o 
  -6   8   5     1769.14     1887.05     48.23 o 
  -5   8   5      485.10      477.96     24.70 o 
  -4   8   5     1181.84     1247.69     32.03 o 
  -3   8   5       41.62       42.54     20.33 o 
  -2   8   5     4754.91     4981.71     84.43 o 
  -1   8   5      262.66      214.73     12.28 o 
   0   8   5      475.17      486.10     17.39 o 
   1   8   5      250.81      297.58     13.57 o 
   2   8   5      509.23      491.05     15.44 o 
   3   8   5       47.24       35.48     15.02 o 
   4   8   5     1622.37     1545.66     43.73 o 
   5   8   5        0.45       -1.90     21.84 o 
   6   8   5      765.19      762.99     51.37 o 
   7   8   5     1347.95     1332.96     50.21 o 
   8   8   5        2.42      -33.21     33.21 o 
  -8   9   5      255.25      246.68     51.22 o 
  -7   9   5        7.54      -36.33     36.33 o 
  -6   9   5      149.59      160.14     27.83 o 
  -5   9   5      263.42      220.83     28.80 o 
  -4   9   5      727.01      759.23     74.61 o 
  -3   9   5      702.82      684.20     33.84 o 
  -2   9   5      595.39      596.10     32.70 o 
  -1   9   5       16.18       19.54     19.52 o 
   0   9   5      252.02      215.80     19.28 o 
   1   9   5       66.71       46.43     12.65 o 
   2   9   5      665.98      640.32     31.37 o 
   3   9   5      104.62       68.79     19.04 o 
   4   9   5      270.44      256.35     25.28 o 
   5   9   5       61.91       57.92     23.92 o 
   6   9   5        5.45       36.24     29.55 o 
  -5  10   5      891.62      811.99     65.99 o 
  -4  10   5      875.47      874.03     73.72 o 
  -3  10   5       69.58       85.90     29.70 o 
  -2  10   5      116.60      116.00     29.01 o 
  -1  10   5      199.85      213.88     33.86 o 
   0  10   5       69.15       76.76     19.79 o 
   1  10   5     1222.99     1201.25     50.26 o 
   2  10   5      258.37      247.43     23.27 o 
   3  10   5      227.11      239.46     39.40 o 
 -14   0   6     2651.55     2552.73     70.48 o 
 -12   0   6     2715.24     2744.65     61.36 o 
 -10   0   6       54.76       87.48     15.56 o 
  -8   0   6       43.28       17.52      8.32 o 
  -6   0   6    10222.58     9969.01    141.19 o 
  -4   0   6     2484.24     2288.10     36.01 o 
  -2   0   6    15729.14    15066.35    224.97 o 
   0   0   6      786.67      723.81     16.25 o 
   2   0   6     5776.62     5836.96     92.64 o 
   4   0   6    20335.23    20418.42    308.08 o 
   6   0   6        3.47        6.08     17.91 o 
   8   0   6        0.03      -17.98     30.03 o 
  10   0   6     1850.45     1772.76     67.51 o 
  12   0   6       93.02       37.29     48.54 o 
 -15   1   6     2546.80     2355.38     69.86 o 
 -14   1   6        0.66       -4.08     37.61 o 
 -13   1   6       27.95       34.38     17.82 o 
 -12   1   6      495.71      439.57     22.49 o 
 -11   1   6      146.09      133.91     14.55 o 
 -10   1   6       19.50        2.27     11.08 o 
  -9   1   6     1672.63     1674.60     22.17 o 
  -8   1   6       25.26       15.38      5.61 o 
  -7   1   6     7686.46     7853.11     77.41 o 
  -6   1   6       32.55       19.01      4.94 o 
  -5   1   6     3645.05     3676.80     40.60 o 
  -4   1   6        0.32       10.68      4.63 o 
  -3   1   6      345.06      325.97      6.77 o 
  -2   1   6     1168.21     1211.69     15.41 o 
  -1   1   6     1426.78     1319.96     16.67 o 
   0   1   6      806.59      825.37     12.61 o 
   1   1   6       27.25       50.03      8.34 o 
   2   1   6      340.40      335.83      9.08 o 
   3   1   6     3129.74     3043.09     37.35 o 
   4   1   6      669.49      652.64     13.85 o 
   5   1   6      953.25      920.47     18.32 o 
   6   1   6        2.96       -9.22      9.22 o 
   7   1   6     1247.16     1247.02     23.11 o 
   8   1   6       32.81       35.54     12.84 o 
   9   1   6      720.48      736.32     20.88 o 
  10   1   6      183.64      203.64     19.42 o 
  11   1   6        6.17      -20.78     26.47 o 
  12   1   6        0.03      -21.64     30.95 o 
 -15   2   6      225.01      284.12     87.54 o 
 -14   2   6     2125.90     2012.00     85.52 o 
 -13   2   6      245.03      243.24     21.92 o 
 -12   2   6     3098.16     3094.38     44.45 o 
 -11   2   6       36.35       30.00     11.07 o 
 -10   2   6       57.13       33.37     10.40 o 
  -9   2   6     3099.15     3149.02     38.09 o 
  -8   2   6       55.22       70.96      6.05 o 
  -7   2   6       12.58       35.45      6.24 o 
  -6   2   6     5801.71     5629.08     63.07 o 
  -5   2   6        9.64       11.11      4.57 o 
  -4   2   6      553.56      517.13      9.12 o 
  -3   2   6        4.00       23.24      5.10 o 
  -2   2   6     5267.05     4727.83     50.41 o 
  -1   2   6     2932.85     3099.85     33.12 o 
   0   2   6      392.73      349.53      7.85 o 
   1   2   6     8007.81     7938.65     83.29 o 
   2   2   6     1863.85     1855.98     23.42 o 
   3   2   6      438.12      463.64     11.57 o 
   4   2   6     3611.73     3427.38     40.41 o 
   5   2   6       32.26       41.26      8.74 o 
   6   2   6      805.97      813.82     16.61 o 
   7   2   6      603.88      611.63     15.78 o 
   8   2   6       29.86       26.10     11.22 o 
   9   2   6       83.55       83.83     18.56 o 
  10   2   6     1602.19     1604.84     37.99 o 
  11   2   6        0.30       32.45     34.94 o 
  12   2   6      288.41      229.08     37.99 o 
 -14   3   6       46.04       25.72     55.93 o 
 -13   3   6      120.00      109.40     22.56 o 
 -12   3   6     2375.17     2458.69     44.18 o 
 -11   3   6       84.03       77.92     15.40 o 
 -10   3   6       84.96       78.08     10.51 o 
  -9   3   6     1978.21     2002.02     28.41 o 
  -8   3   6     3548.61     3669.15     42.79 o 
  -7   3   6     2392.65     2354.31     27.84 o 
  -6   3   6        0.60        0.54      4.53 o 
  -5   3   6      154.79      219.06      6.67 o 
  -4   3   6        8.13       28.92      5.66 o 
  -3   3   6      520.80      528.88     12.08 o 
  -2   3   6       13.07       14.96      5.86 o 
  -1   3   6      212.22      178.71      6.05 o 
   0   3   6       80.14       80.61      6.23 o 
   1   3   6        7.22        2.71      4.86 o 
   2   3   6     4841.69     5022.44     54.95 o 
   3   3   6     1631.10     1649.21     22.28 o 
   4   3   6       25.17       24.06      7.64 o 
   5   3   6      258.93      291.47     10.59 o 
   6   3   6     2050.00     1992.55     28.17 o 
   7   3   6      332.32      345.06     13.71 o 
   8   3   6        7.78       13.60     14.77 o 
   9   3   6      494.78      476.46     21.72 o 
  10   3   6      375.16      337.28     29.04 o 
  11   3   6       13.23       67.39     57.11 o 
 -14   4   6      636.45      733.93     90.87 o 
 -13   4   6      391.35      469.97     60.28 o 
 -12   4   6        6.40       -4.82     21.44 o 
 -11   4   6        9.64      -10.09     12.37 o 
 -10   4   6       62.43       27.77     10.30 o 
  -9   4   6     7232.88     7365.29     88.20 o 
  -8   4   6      720.31      711.18     17.80 o 
  -7   4   6      735.16      687.57     13.37 o 
  -6   4   6     2569.00     2620.44     36.89 o 
  -5   4   6      361.74      363.63      9.91 o 
  -4   4   6     2040.89     1905.07     27.26 o 
  -3   4   6     5987.07     5978.75     77.85 o 
  -2   4   6     4777.39     4808.60     56.79 o 
  -1   4   6     6539.46     6325.74     74.54 o 
   0   4   6      614.99      614.92     10.27 o 
   1   4   6     8591.02     8307.77     87.45 o 
   2   4   6      533.21      511.69     10.63 o 
   3   4   6        5.13       -0.07      6.69 o 
   4   4   6     2581.48     2476.34     31.64 o 
   5   4   6      446.49      420.90     12.52 o 
   6   4   6      401.98      422.56     13.79 o 
   7   4   6      251.14      271.89     14.75 o 
   8   4   6      100.30       91.38     16.78 o 
   9   4   6      607.91      677.01     23.83 o 
  10   4   6      102.35       73.06     36.03 o 
  11   4   6       73.12       64.82     37.90 o 
 -13   5   6      531.06      524.98     65.39 o 
 -12   5   6     2904.60     3042.01     68.62 o 
 -11   5   6        2.37       -5.69     14.59 o 
 -10   5   6      272.80      267.03     15.34 o 
  -9   5   6        9.22        5.74      8.68 o 
  -8   5   6     2635.87     2593.06     38.08 o 
  -7   5   6      834.39      814.88     21.05 o 
  -6   5   6      497.36      487.32     12.75 o 
  -5   5   6      151.11      132.43     12.22 o 
  -4   5   6     1993.71     2037.44     34.89 o 
  -3   5   6     1312.48     1365.60     26.14 o 
  -2   5   6      633.74      631.98     14.32 o 
  -1   5   6       42.83       25.00      5.56 o 
   0   5   6      585.69      562.54     10.35 o 
   1   5   6     1984.49     2013.59     24.36 o 
   2   5   6       19.04       13.40      6.55 o 
   3   5   6      125.22      128.32      8.70 o 
   4   5   6       17.42       23.82      8.07 o 
   5   5   6      141.60      154.92     10.43 o 
   6   5   6      126.39      128.86     11.54 o 
   7   5   6      163.21      126.89     15.44 o 
   8   5   6        4.40       35.82     19.45 o 
   9   5   6       18.61       55.51     32.77 o 
  10   5   6      350.52      276.98     37.30 o 
 -12   6   6        0.05       22.15     37.94 o 
 -11   6   6      290.85      323.02     25.61 o 
 -10   6   6       48.55       32.61     14.02 o 
  -9   6   6     2424.58     2404.32     84.60 o 
  -8   6   6      498.94      477.82     21.77 o 
  -7   6   6      739.44      758.96     26.14 o 
  -6   6   6      109.36      128.13     16.04 o 
  -5   6   6      825.08      858.46     23.90 o 
  -4   6   6        0.34        2.96     12.42 o 
  -3   6   6     1705.49     1703.16     31.35 o 
  -2   6   6      723.21      751.09     19.34 o 
  -1   6   6     1144.69     1114.01     19.30 o 
   0   6   6      295.15      258.45      8.70 o 
   1   6   6     9334.77     9131.64    135.47 o 
   2   6   6      860.70      865.10     14.50 o 
   3   6   6      630.69      572.78     13.25 o 
   4   6   6      115.30      100.35      9.75 o 
   5   6   6      275.32      286.41     14.63 o 
   6   6   6        7.04       20.37     13.92 o 
   7   6   6     2149.75     2224.86     49.93 o 
   8   6   6      175.39      227.81     38.27 o 
   9   6   6     1255.78     1262.37     61.01 o 
  10   6   6        0.02       33.27     39.79 o 
 -11   7   6      327.37      297.44     45.82 o 
 -10   7   6      383.43      444.82     29.21 o 
  -9   7   6       48.66       47.25     22.11 o 
  -8   7   6      246.13      259.49     31.30 o 
  -7   7   6       18.35       40.45     23.22 o 
  -6   7   6      120.06      129.39     20.43 o 
  -5   7   6       20.55       28.78     14.93 o 
  -4   7   6      643.08      662.16     25.94 o 
  -3   7   6        4.82        2.06     13.07 o 
  -2   7   6     1547.02     1565.92     31.37 o 
  -1   7   6       87.92       92.28     12.96 o 
   0   7   6        7.30        5.89      7.64 o 
   1   7   6        6.10        7.80      8.14 o 
   2   7   6       82.54       86.06      9.01 o 
   3   7   6       21.06       12.82      9.92 o 
   4   7   6        5.99      -11.86     12.86 o 
   5   7   6      142.76      145.04     18.24 o 
   6   7   6      147.28      203.05     25.96 o 
   7   7   6       87.04      112.62     45.61 o 
   8   7   6      170.08      215.29     39.79 o 
 -10   8   6       90.67       47.53    123.65 o 
  -9   8   6     1762.34     1920.81     68.03 o 
  -8   8   6      341.82      342.62     33.92 o 
  -7   8   6      336.33      332.97     25.65 o 
  -6   8   6     1587.00     1601.69     45.20 o 
  -5   8   6       15.79       37.63     18.87 o 
  -4   8   6      147.44      185.83     22.91 o 
  -3   8   6      900.72      925.35     28.14 o 
  -2   8   6     1954.23     2013.26     44.45 o 
  -1   8   6     2117.67     2108.85     77.10 o 
   0   8   6      589.27      582.04     18.61 o 
   1   8   6     2188.30     2199.10     62.77 o 
   2   8   6       49.81       28.58     11.06 o 
   3   8   6        0.32       30.51     15.30 o 
   4   8   6      631.13      624.38     30.31 o 
   5   8   6      162.16      171.98     25.82 o 
   6   8   6      121.22      155.37     33.73 o 
   7   8   6      780.13      796.02     49.52 o 
  -8   9   6       98.14       43.06     49.76 o 
  -7   9   6       82.78       54.40     32.64 o 
  -6   9   6       19.63        1.90     26.44 o 
  -5   9   6      432.19      457.83     33.11 o 
  -4   9   6      981.06     1116.09     47.59 o 
  -3   9   6       32.67       30.65     33.04 o 
  -2   9   6      905.39      975.59     42.50 o 
  -1   9   6        2.16        8.64     26.96 o 
   0   9   6      299.69      261.94     21.45 o 
   1   9   6       88.78       88.91     19.36 o 
   2   9   6       36.22       30.75     20.47 o 
   3   9   6      530.96      506.28     31.06 o 
   4   9   6      148.23      164.18     31.24 o 
   5   9   6      134.79      148.71     25.17 o 
  -5  10   6       21.88       71.84     32.30 o 
  -4  10   6      126.96      102.03     36.25 o 
  -3  10   6      102.98      104.51     29.63 o 
  -2  10   6      995.06     1076.35     56.35 o 
  -1  10   6      737.25      745.11     58.74 o 
   0  10   6      159.50      194.64     30.34 o 
   1  10   6      285.97      287.07     27.89 o 
   2  10   6       93.01       54.31     27.04 o 
 -15   0   7        1.79      -67.40     67.40 o 
 -13   0   7     2232.32     2297.79     56.10 o 
 -11   0   7      254.06      228.04     18.77 o 
  -9   0   7     7272.04     7351.97    108.66 o 
  -7   0   7      874.32      918.57     21.32 o 
  -5   0   7      512.53      488.05     13.24 o 
  -3   0   7    51572.61    54363.92    800.93 o 
  -1   0   7     6390.97     6222.79     96.86 o 
   1   0   7       82.97       32.67      9.71 o 
   3   0   7      328.17      318.61     14.99 o 
   5   0   7     4069.08     3934.19     69.31 o 
   7   0   7       70.83       73.41     17.90 o 
   9   0   7     2049.76     2176.57     63.98 o 
  11   0   7      337.00      329.15     50.84 o 
 -15   1   7       34.70      -48.85     60.69 o 
 -14   1   7     1623.38     1635.16     61.82 o 
 -13   1   7       49.63       25.12     17.88 o 
 -12   1   7     2795.31     2754.62     43.17 o 
 -11   1   7     1411.20     1368.75     24.32 o 
 -10   1   7     3137.90     3101.88     36.86 o 
  -9   1   7     1070.85     1041.60     16.92 o 
  -8   1   7     1232.38     1223.06     17.51 o 
  -7   1   7       72.98       73.70      6.60 o 
  -6   1   7     7962.93     7675.35     81.12 o 
  -5   1   7     1858.77     1953.66     23.84 o 
  -4   1   7    14114.58    13629.30    139.53 o 
  -3   1   7       84.81       99.46      5.93 o 
  -2   1   7     7926.43     8741.52     90.74 o 
  -1   1   7       65.58      108.86      6.22 o 
   0   1   7      754.28      787.03     12.91 o 
   1   1   7       43.06       46.46      6.78 o 
   2   1   7     4256.08     4024.39     47.42 o 
   3   1   7     2483.88     2471.30     32.06 o 
   4   1   7     2811.94     2810.62     36.64 o 
   5   1   7       50.33       39.65     10.02 o 
   6   1   7     4018.25     3966.95     50.15 o 
   7   1   7      303.10      299.40     14.56 o 
   8   1   7      881.80      906.24     21.57 o 
   9   1   7      413.10      401.43     22.11 o 
  10   1   7        1.43      -26.41     26.41 o 
  11   1   7       20.62      -30.07     30.07 o 
  12   1   7      462.68      463.58     34.76 o 
 -15   2   7       32.74        7.06     42.16 o 
 -14   2   7        1.24        6.04     50.24 o 
 -13   2   7     2459.20     2437.21     57.09 o 
 -12   2   7      524.34      485.58     19.84 o 
 -11   2   7      152.22      148.53     12.38 o 
 -10   2   7      341.21      366.84     12.29 o 
  -9   2   7      665.51      676.83     13.47 o 
  -8   2   7        1.85        2.49      5.71 o 
  -7   2   7      108.58      124.25      6.55 o 
  -6   2   7     2797.19     2738.85     32.33 o 
  -5   2   7     3569.86     3733.82     41.68 o 
  -4   2   7       44.57       44.67      5.43 o 
  -3   2   7    11340.41    11672.14    120.12 o 
  -2   2   7       42.62       65.01      5.26 o 
  -1   2   7     3206.96     3129.57     35.29 o 
   0   2   7       62.68       54.06      5.59 o 
   1   2   7        2.73        1.76      6.32 o 
   2   2   7     2008.08     1946.16     25.02 o 
   3   2   7      441.10      464.97     11.21 o 
   4   2   7     1070.45     1119.50     18.44 o 
   5   2   7     4691.38     4676.03     54.27 o 
   6   2   7      163.84      154.46     12.06 o 
   7   2   7      696.41      694.05     19.43 o 
   8   2   7      309.61      278.68     17.65 o 
   9   2   7     1159.30     1055.00     31.89 o 
  10   2   7        1.77      -22.65     22.65 o 
  11   2   7      189.62      160.29     31.31 o 
 -14   3   7      642.84      678.91    131.75 o 
 -13   3   7       74.76       97.18     22.51 o 
 -12   3   7     1735.36     1799.27     38.49 o 
 -11   3   7      301.54      327.49     17.62 o 
 -10   3   7     1219.51     1179.29     20.88 o 
  -9   3   7     3380.74     3342.68     38.70 o 
  -8   3   7      525.63      579.05     12.61 o 
  -7   3   7     4468.68     4452.78     47.95 o 
  -6   3   7     2128.95     2096.56     25.85 o 
  -5   3   7      323.41      346.85      7.42 o 
  -4   3   7    15219.87    15254.57    150.56 o 
  -3   3   7       89.05      105.59      6.70 o 
  -2   3   7       27.38       23.76      5.18 o 
  -1   3   7    11951.03    11794.28    121.70 o 
   0   3   7      874.69      896.60     13.31 o 
   1   3   7      425.16      472.10     10.09 o 
   2   3   7      327.25      251.58      8.80 o 
   3   3   7     2165.86     2119.09     27.39 o 
   4   3   7     1906.39     1938.13     27.84 o 
   5   3   7     2074.49     2182.77     29.86 o 
   6   3   7      859.75      818.70     17.45 o 
   7   3   7       27.98       19.37     13.08 o 
   8   3   7       90.91       89.80     21.69 o 
   9   3   7     1116.50     1133.79     38.60 o 
  10   3   7       47.80        5.51     26.27 o 
  11   3   7        5.33       41.53     36.34 o 
 -14   4   7        1.80       43.49     34.53 o 
 -13   4   7      210.65      263.46     35.41 o 
 -12   4   7      458.92      423.55     31.09 o 
 -11   4   7       67.67       79.53     12.88 o 
 -10   4   7     1478.20     1517.04     23.11 o 
  -9   4   7       70.44       73.48     10.82 o 
  -8   4   7      443.54      424.02      9.99 o 
  -7   4   7      177.73      174.18     11.83 o 
  -6   4   7     4429.05     4309.46     81.08 o 
  -5   4   7      111.67       89.80      8.29 o 
  -4   4   7     1644.42     1565.20     24.05 o 
  -3   4   7     4915.20     5030.16     59.78 o 
  -2   4   7      183.37      173.79      7.23 o 
  -1   4   7     2391.49     2266.50     32.10 o 
   0   4   7     2465.61     2299.67     27.90 o 
   1   4   7        5.26        9.40      6.23 o 
   2   4   7     4956.32     4855.16     54.27 o 
   3   4   7     1099.15     1092.43     18.56 o 
   4   4   7      885.19      862.71     16.78 o 
   5   4   7      735.84      696.43     16.25 o 
   6   4   7      227.96      234.80     14.00 o 
   7   4   7      199.13      223.20     15.98 o 
   8   4   7      426.69      460.30     18.33 o 
   9   4   7       91.47       69.35     24.35 o 
  10   4   7       79.05       69.91     30.56 o 
  11   4   7       90.84      116.14     37.76 o 
 -13   5   7       45.03       86.87     35.87 o 
 -12   5   7      299.72      337.85     36.41 o 
 -11   5   7      538.50      584.95     27.47 o 
 -10   5   7      277.52      281.17     19.73 o 
  -9   5   7     4405.84     4453.84     69.13 o 
  -8   5   7        1.20       -4.70      8.11 o 
  -7   5   7     4866.67     5161.82     71.19 o 
  -6   5   7      332.04      332.90     17.14 o 
  -5   5   7       32.65       57.54     12.18 o 
  -4   5   7       81.71       70.86     12.01 o 
  -3   5   7      309.42      257.15     12.11 o 
  -2   5   7      635.44      639.81     13.71 o 
  -1   5   7    13817.82    13949.91    157.35 o 
   0   5   7      240.80      247.69      7.64 o 
   1   5   7       77.50       73.32      7.76 o 
   2   5   7      814.84      735.31     14.47 o 
   3   5   7     3719.13     3668.22     45.44 o 
   4   5   7     1053.42     1092.10     19.21 o 
   5   5   7      361.66      357.79     14.53 o 
   6   5   7       85.63       86.43     15.98 o 
   7   5   7       44.18       66.96     17.95 o 
   8   5   7        2.84       22.39     20.54 o 
   9   5   7     1564.48     1537.91     50.40 o 
  10   5   7      228.99      147.69     48.56 o 
 -12   6   7      253.22      188.94     38.72 o 
 -11   6   7      145.53      106.09     26.96 o 
 -10   6   7      641.96      616.14     31.13 o 
  -9   6   7      216.00      203.31     14.39 o 
  -8   6   7      799.74      828.07     21.82 o 
  -7   6   7      583.39      618.66     24.98 o 
  -6   6   7     2801.27     2806.98     50.65 o 
  -5   6   7      908.03      917.02     23.52 o 
  -4   6   7     1443.23     1452.93     28.85 o 
  -3   6   7      119.01      114.98     13.95 o 
  -2   6   7      205.02      189.84      9.47 o 
  -1   6   7      263.33      287.97     11.18 o 
   0   6   7     1145.76     1080.12     17.55 o 
   1   6   7      204.79      190.95      9.18 o 
   2   6   7     1438.52     1552.66     22.53 o 
   3   6   7      670.10      688.29     15.81 o 
   4   6   7      965.28      965.60     20.26 o 
   5   6   7       52.01       57.66     13.83 o 
   6   6   7        2.73       26.02     20.03 o 
   7   6   7       79.71       70.83     24.66 o 
   8   6   7      441.94      438.66     37.37 o 
   9   6   7      356.03      371.33     44.21 o 
 -11   7   7      810.20      854.94     37.65 o 
 -10   7   7      156.32      227.41     32.94 o 
  -9   7   7     1474.07     1459.68     47.50 o 
  -8   7   7        0.92       16.01     22.38 o 
  -7   7   7     1347.55     1413.59     41.61 o 
  -6   7   7       50.17       15.96     20.71 o 
  -5   7   7        1.37       17.32     18.16 o 
  -4   7   7      392.46      355.74     20.59 o 
  -3   7   7      559.20      587.48     22.01 o 
  -2   7   7       67.18       38.32     12.50 o 
  -1   7   7     5019.57     5011.57     76.13 o 
   0   7   7      180.93      156.35      9.72 o 
   1   7   7      301.10      278.14     11.66 o 
   2   7   7       66.49       25.65      9.92 o 
   3   7   7     1182.99     1125.27     21.95 o 
   4   7   7      315.11      317.41     18.21 o 
   5   7   7      125.44      126.82     23.96 o 
   6   7   7      233.95      310.87     31.05 o 
   7   7   7      627.84      659.71     43.43 o 
   8   7   7      187.06      122.00     51.56 o 
 -10   8   7      152.06      199.18     40.95 o 
  -9   8   7      852.84      903.21     54.38 o 
  -8   8   7      715.25      680.82     34.21 o 
  -7   8   7       71.19       38.25     23.90 o 
  -6   8   7      552.75      516.00     31.95 o 
  -5   8   7      163.52      110.43     26.94 o 
  -4   8   7      455.09      440.53     27.58 o 
  -3   8   7      689.95      701.76     27.64 o 
  -2   8   7      130.87       91.18     23.02 o 
  -1   8   7       64.29       31.51     10.14 o 
   0   8   7      272.46      309.75     17.04 o 
   1   8   7       99.76      115.01     14.01 o 
   2   8   7     1219.38     1168.78     71.66 o 
   3   8   7       40.24       22.95     19.58 o 
   4   8   7     1261.19     1208.55     41.10 o 
   5   8   7      282.24      280.73     33.06 o 
   6   8   7        9.38       -5.56     33.27 o 
  -8   9   7      348.45      445.05     54.43 o 
  -7   9   7     1225.95     1329.68     52.46 o 
  -6   9   7      123.93      115.70     42.70 o 
  -5   9   7      125.59       55.91     31.72 o 
  -4   9   7     2565.47     2635.39    112.59 o 
  -3   9   7      504.16      543.72     37.51 o 
  -2   9   7       70.52       56.54     29.31 o 
  -1   9   7     1484.32     1716.20    117.20 o 
   0   9   7      422.21      414.66     30.05 o 
   1   9   7      978.83      996.20     42.50 o 
   2   9   7      491.96      481.13     40.49 o 
   3   9   7       11.90        8.95     24.24 o 
   4   9   7       29.76       60.53     27.50 o 
  -4  10   7       32.02      -11.20     32.93 o 
  -3  10   7      453.55      491.78     54.05 o 
  -2  10   7      171.89       93.52     44.89 o 
  -1  10   7      216.70      224.74     31.76 o 
   0  10   7      373.70      371.93     35.08 o 
   1  10   7      244.38      285.78     34.57 o 
 -14   0   8      380.78      355.42     35.92 o 
 -12   0   8      565.27      581.34     27.43 o 
 -10   0   8      121.73      125.59     13.09 o 
  -8   0   8     1043.52     1037.71     22.92 o 
  -6   0   8       72.93       78.20      9.07 o 
  -4   0   8     5317.81     5477.42     86.67 o 
  -2   0   8    24779.02    25135.31    409.68 o 
   0   0   8     5367.22     5584.85     88.94 o 
   2   0   8     1146.72     1153.69     26.38 o 
   4   0   8        5.97        0.68     12.99 o 
   6   0   8     2284.19     2287.26     48.12 o 
   8   0   8     3414.18     3358.69    124.04 o 
  10   0   8      166.63       94.02     33.14 o 
 -15   1   8        1.41        2.20     33.06 o 
 -14   1   8      189.22      157.23     28.64 o 
 -13   1   8       68.14       81.83     17.30 o 
 -12   1   8       81.99       71.70     15.09 o 
 -11   1   8     7311.25     7241.52     83.41 o 
 -10   1   8        5.42       -7.85      7.85 o 
  -9   1   8     7706.98     7796.50     81.20 o 
  -8   1   8     1041.27     1085.05     16.46 o 
  -7   1   8    10915.43    11106.24    111.82 o 
  -6   1   8      347.70      289.61      8.28 o 
  -5   1   8     2825.50     2580.70     30.41 o 
  -4   1   8      102.97       81.47      6.02 o 
  -3   1   8     3440.25     3561.59     39.78 o 
  -2   1   8      639.90      665.48     11.79 o 
  -1   1   8     9221.86     9210.28     96.13 o 
   0   1   8      113.38      132.52      6.95 o 
   1   1   8     5264.45     5165.17     59.12 o 
   2   1   8     4265.41     4405.44     51.98 o 
   3   1   8      129.93      152.05      9.07 o 
   4   1   8      744.45      732.66     15.90 o 
   5   1   8     4797.70     4847.16     59.19 o 
   6   1   8      340.66      307.28     13.84 o 
   7   1   8     3526.81     3567.90     48.10 o 
   8   1   8       77.38       85.75     15.39 o 
   9   1   8      729.24      775.34     27.24 o 
  10   1   8       91.02      122.52     24.72 o 
  11   1   8       22.61       29.09     39.57 o 
 -15   2   8      577.59      560.17     49.39 o 
 -14   2   8      484.19      506.76     34.03 o 
 -13   2   8        2.02      -14.86     23.09 o 
 -12   2   8      165.49      157.14     16.28 o 
 -11   2   8       43.40       27.13     13.65 o 
 -10   2   8      127.53      141.04      9.52 o 
  -9   2   8        0.52       -7.53      7.53 o 
  -8   2   8      452.90      438.73     10.01 o 
  -7   2   8      767.45      839.62     13.69 o 
  -6   2   8       23.64        8.57      6.33 o 
  -5   2   8     1433.37     1465.83     19.52 o 
  -4   2   8       23.25       18.86      5.24 o 
  -3   2   8      405.52      415.15      9.51 o 
  -2   2   8     5876.06     6022.66     64.36 o 
  -1   2   8      223.50      223.91      7.25 o 
   0   2   8     1074.09     1234.16     17.35 o 
   1   2   8      398.84      385.19      9.92 o 
   2   2   8     1034.07      936.83     17.73 o 
   3   2   8        3.64        2.27      8.03 o 
   4   2   8     1124.85     1120.25     19.29 o 
   5   2   8      230.70      238.80     12.07 o 
   6   2   8      626.50      631.26     16.20 o 
   7   2   8        8.98      -11.98     13.19 o 
   8   2   8     2803.87     2822.71     52.25 o 
   9   2   8       73.48      112.32     21.72 o 
  10   2   8      334.21      363.99     33.96 o 
  11   2   8      684.83      678.46     39.95 o 
 -14   3   8     3666.28     3748.85    107.54 o 
 -13   3   8      192.91      201.01     26.00 o 
 -12   3   8       34.23       51.74     15.57 o 
 -11   3   8     1085.41     1138.01     24.99 o 
 -10   3   8     1511.94     1513.76     23.05 o 
  -9   3   8     1860.32     1834.46     25.87 o 
  -8   3   8     7149.05     7325.14     76.39 o 
  -7   3   8     3503.99     3583.03     39.88 o 
  -6   3   8      570.73      525.45     10.02 o 
  -5   3   8     4753.06     4885.10     51.49 o 
  -4   3   8     4166.18     3881.61     41.65 o 
  -3   3   8     2655.58     2565.68     28.96 o 
  -2   3   8        9.92       -2.57      5.75 o 
  -1   3   8     5155.71     4898.62     55.75 o 
   0   3   8     2204.57     2232.06     27.47 o 
   1   3   8     3298.03     3288.37     38.40 o 
   2   3   8     5357.91     5321.27     59.18 o 
   3   3   8        4.29       -8.92      8.92 o 
   4   3   8     3767.45     3782.19     45.47 o 
   5   3   8      747.42      756.36     16.56 o 
   6   3   8      125.68      144.31     12.17 o 
   7   3   8     1534.88     1586.41     31.54 o 
   8   3   8       44.87       10.82     14.99 o 
   9   3   8     1085.97     1065.94     52.86 o 
  10   3   8     1062.68     1138.26     41.98 o 
  11   3   8       50.51       28.14     36.20 o 
 -14   4   8      330.52      370.14     42.68 o 
 -13   4   8      213.28      237.78     32.62 o 
 -12   4   8      174.47      119.43     33.09 o 
 -11   4   8       82.88       22.18     15.46 o 
 -10   4   8      412.90      386.19     14.61 o 
  -9   4   8       98.00       96.88     10.66 o 
  -8   4   8      680.50      691.47     12.78 o 
  -7   4   8     1674.42     1681.40     24.21 o 
  -6   4   8       12.21       -3.52      8.03 o 
  -5   4   8     3012.47     3074.59     40.52 o 
  -4   4   8        8.97        4.53      5.56 o 
  -3   4   8      403.24      434.97     10.50 o 
  -2   4   8      988.59      973.84     14.43 o 
  -1   4   8      907.50      924.45     13.86 o 
   0   4   8      182.77      205.81      8.45 o 
   1   4   8     1729.06     1653.95     22.62 o 
   2   4   8       41.72       35.76      7.63 o 
   3   4   8      324.96      285.11     11.34 o 
   4   4   8        1.01        5.10      9.12 o 
   5   4   8     1293.61     1258.08     22.71 o 
   6   4   8       68.22       49.16     14.51 o 
   7   4   8       45.70       38.64     15.30 o 
   8   4   8      224.68      205.27     20.75 o 
   9   4   8       94.84       68.08     26.69 o 
  10   4   8      402.01      449.62     40.38 o 
 -13   5   8        6.78        1.11     28.24 o 
 -12   5   8      319.88      358.47     27.16 o 
 -11   5   8       91.00       65.96     23.16 o 
 -10   5   8      186.19      203.73     28.34 o 
  -9   5   8     1097.44     1142.85     31.26 o 
  -8   5   8     5076.33     5400.69     67.26 o 
  -7   5   8        1.18       -9.28      9.28 o 
  -6   5   8     3854.05     3827.34     53.38 o 
  -5   5   8       16.73       13.38     12.82 o 
  -4   5   8    12196.41    12195.38    169.07 o 
  -3   5   8     1467.45     1527.94     24.62 o 
  -2   5   8        0.09       -0.10      6.05 o 
  -1   5   8     2129.12     2017.99     35.79 o 
   0   5   8      591.06      580.62     11.24 o 
   1   5   8       13.49       13.15      8.99 o 
   2   5   8     7819.23     7846.13     85.50 o 
   3   5   8        0.72       -9.79      9.79 o 
   4   5   8     2048.88     2006.38     29.94 o 
   5   5   8     1086.67     1066.98     24.12 o 
   6   5   8      499.84      502.98     20.79 o 
   7   5   8       95.65      100.30     22.44 o 
   8   5   8       76.49       91.28     26.47 o 
   9   5   8       22.82       33.69     31.52 o 
 -12   6   8       54.42       -0.15     42.96 o 
 -11   6   8      138.56      157.25     24.96 o 
 -10   6   8       12.34      -16.30     16.30 o 
  -9   6   8      206.72      246.96     15.78 o 
  -8   6   8       53.17       46.22     18.54 o 
  -7   6   8      475.40      464.48     22.97 o 
  -6   6   8     1119.24     1055.13     29.09 o 
  -5   6   8      754.45      751.13     22.91 o 
  -4   6   8      156.37      150.88     14.25 o 
  -3   6   8      204.70      200.26     13.60 o 
  -2   6   8        0.91       -7.20      7.20 o 
  -1   6   8      314.80      317.39     10.62 o 
   0   6   8      103.08       84.08      6.81 o 
   1   6   8      691.49      687.94     14.17 o 
   2   6   8     1583.32     1555.49     24.42 o 
   3   6   8      391.63      387.39     14.70 o 
   4   6   8        9.96       -4.38     12.78 o 
   5   6   8     1431.52     1345.28     30.25 o 
   6   6   8      237.85      253.47     20.88 o 
   7   6   8      157.94      147.51     34.67 o 
   8   6   8       21.21       13.88     79.76 o 
 -11   7   8       49.41       13.25     31.61 o 
 -10   7   8       42.59       45.06     35.07 o 
  -9   7   8       19.05       14.62     26.47 o 
  -8   7   8     1735.59     1751.18     48.98 o 
  -7   7   8      562.82      544.36     28.88 o 
  -6   7   8     2452.57     2590.31     59.02 o 
  -5   7   8      106.04       90.67     22.25 o 
  -4   7   8     1799.83     1781.98     40.53 o 
  -3   7   8        4.51       -5.66     15.41 o 
  -2   7   8      130.49      104.56      9.67 o 
  -1   7   8      751.09      715.23     17.99 o 
   0   7   8       16.07       14.41     10.07 o 
   1   7   8       49.33       39.78      8.89 o 
   2   7   8     5338.59     5214.31     80.02 o 
   3   7   8        0.04       13.05     16.55 o 
   4   7   8     1007.77     1072.03     32.54 o 
   5   7   8      482.11      476.43     29.16 o 
   6   7   8      276.44      269.51     32.60 o 
   7   7   8        8.77      -36.85     36.85 o 
 -10   8   8      180.03      215.46     47.14 o 
  -9   8   8       18.03       21.34     37.28 o 
  -8   8   8      126.54      136.15     40.21 o 
  -7   8   8      533.53      514.36     36.10 o 
  -6   8   8      181.74      128.68     28.42 o 
  -5   8   8      736.32      734.83     42.04 o 
  -4   8   8       64.63       84.27     25.67 o 
  -3   8   8       38.03       32.97     26.11 o 
  -2   8   8      436.87      517.80     30.23 o 
  -1   8   8       71.22       57.95     12.44 o 
   0   8   8        5.68        6.47     10.87 o 
   1   8   8      842.74      937.66     30.15 o 
   2   8   8      551.74      528.75     24.87 o 
   3   8   8      290.75      284.26     23.99 o 
   4   8   8      357.41      341.85     38.67 o 
   5   8   8      345.72      269.80     60.26 o 
   6   8   8      131.57      114.16     57.20 o 
  -7   9   8      269.70      273.44     38.70 o 
  -6   9   8     1610.06     1630.77     83.21 o 
  -5   9   8      732.22      787.68     43.13 o 
  -4   9   8      578.64      730.21     45.22 o 
  -3   9   8      315.73      270.79     33.97 o 
  -2   9   8       45.25       50.26     30.43 o 
  -1   9   8     1596.68     1693.22    109.38 o 
   0   9   8      338.48      309.72     24.90 o 
   1   9   8      286.75      344.64     22.85 o 
   2   9   8     1162.67     1144.93     40.45 o 
   3   9   8       83.29       48.71     29.98 o 
   4   9   8      769.25      781.15     45.84 o 
  -3  10   8        1.63      -27.97     40.12 o 
  -2  10   8      571.95      714.03     68.93 o 
  -1  10   8       36.47       67.38     47.59 o 
 -15   0   9      364.46      247.45     83.69 o 
 -13   0   9     1499.20     1358.39     80.80 o 
 -11   0   9      952.39     1006.95     27.21 o 
  -9   0   9    13854.56    14224.56    202.31 o 
  -7   0   9       18.26       33.74      8.96 o 
  -5   0   9     2859.44     2882.54     45.99 o 
  -3   0   9     5594.70     5397.82     86.08 o 
  -1   0   9     4638.80     4344.87     71.04 o 
   1   0   9     2170.33     2067.42     39.50 o 
   3   0   9       25.36       37.44     11.16 o 
   5   0   9        5.66      -15.08     15.08 o 
   7   0   9      538.06      586.62     29.58 o 
   9   0   9      361.96      415.12     43.83 o 
  11   0   9      189.68      238.88     54.99 o 
 -15   1   9       69.28       54.89     32.50 o 
 -14   1   9     1314.57     1270.88     42.06 o 
 -13   1   9        5.90        7.56     18.45 o 
 -12   1   9       43.84       20.56     12.32 o 
 -11   1   9      867.33      845.63     20.75 o 
 -10   1   9      354.73      370.93     11.76 o 
  -9   1   9        5.45        9.18      9.36 o 
  -8   1   9     8740.41     8660.78     89.08 o 
  -7   1   9      172.38      171.96      8.10 o 
  -6   1   9     1234.54     1157.27     17.04 o 
  -5   1   9     1106.62     1205.54     17.25 o 
  -4   1   9     1050.23     1081.70     15.94 o 
  -3   1   9      107.17      105.13      7.38 o 
  -2   1   9     6639.38     7055.16     75.17 o 
  -1   1   9     1725.65     1761.62     23.88 o 
   0   1   9     4371.44     4040.59     47.53 o 
   1   1   9       99.14       92.80      7.87 o 
   2   1   9     7290.33     7210.90     81.58 o 
   3   1   9        8.35        5.70      9.28 o 
   4   1   9     6839.13     6897.10     80.10 o 
   5   1   9        0.75        1.94     13.17 o 
   6   1   9     2293.78     2271.40     34.85 o 
   7   1   9      964.08     1018.18     25.86 o 
   8   1   9      181.27      148.37     19.59 o 
   9   1   9       61.56       56.97     23.19 o 
  10   1   9     2361.19     2357.14     60.60 o 
  11   1   9       84.11       39.64     39.56 o 
 -15   2   9       46.32       71.37     54.92 o 
 -14   2   9      331.55      275.41     43.31 o 
 -13   2   9       48.96       28.04     23.51 o 
 -12   2   9      290.85      294.51     19.17 o 
 -11   2   9      470.60      452.27     15.20 o 
 -10   2   9      731.58      708.81     14.80 o 
  -9   2   9     8265.54     8502.15     88.16 o 
  -8   2   9      213.28      196.48      9.08 o 
  -7   2   9       17.76       29.03      7.51 o 
  -6   2   9     1350.76     1285.31     18.58 o 
  -5   2   9      355.04      320.05      8.42 o 
  -4   2   9      270.49      269.27      8.02 o 
  -3   2   9     9249.87     9178.81     96.21 o 
  -2   2   9     2484.19     2520.04     30.19 o 
  -1   2   9      483.15      465.79     10.24 o 
   0   2   9     1163.38     1215.50     17.68 o 
   1   2   9     1095.51     1034.86     16.43 o 
   2   2   9       16.35       13.23      8.04 o 
   3   2   9      141.77      135.22      9.95 o 
   4   2   9     1016.45     1053.15     20.24 o 
   5   2   9       70.77       70.02     11.16 o 
   6   2   9      330.06      314.86     14.65 o 
   7   2   9      244.80      274.15     18.68 o 
   8   2   9      244.87      270.90     19.34 o 
   9   2   9     1086.58     1186.72     40.32 o 
  10   2   9       16.09       15.60     30.06 o 
 -14   3   9      305.73      288.86     49.91 o 
 -13   3   9       37.91        9.62     28.24 o 
 -12   3   9       57.05       59.25     20.29 o 
 -11   3   9     2981.39     2981.84     42.02 o 
 -10   3   9      567.44      544.95     13.60 o 
  -9   3   9       38.67       34.25      9.68 o 
  -8   3   9     1398.79     1406.11     20.64 o 
  -7   3   9        0.59       -6.17      6.17 o 
  -6   3   9      422.85      393.74      9.13 o 
  -5   3   9      713.80      697.48     11.79 o 
  -4   3   9     1372.90     1391.94     18.24 o 
  -3   3   9     5567.98     5547.83     62.81 o 
  -2   3   9       28.40       31.37      7.76 o 
  -1   3   9     1677.80     1677.84     22.29 o 
   0   3   9     3491.02     3461.68     40.30 o 
   1   3   9      498.76      510.53     12.02 o 
   2   3   9     2008.52     1943.37     26.64 o 
   3   3   9     3833.22     3918.79     46.85 o 
   4   3   9     2722.47     2633.42     35.08 o 
   5   3   9      571.11      561.31     15.55 o 
   6   3   9      274.80      302.13     16.45 o 
   7   3   9     2209.72     2316.54     39.73 o 
   8   3   9     1088.13     1136.89     46.85 o 
   9   3   9      232.68      274.77     30.60 o 
  10   3   9      664.93      621.81     39.41 o 
 -14   4   9     1051.44     1099.30     57.04 o 
 -13   4   9       65.90       50.54     30.69 o 
 -12   4   9      879.64      952.15     36.53 o 
 -11   4   9      524.10      515.04     18.33 o 
 -10   4   9        9.99       -8.62      9.12 o 
  -9   4   9     1493.70     1504.92     21.80 o 
  -8   4   9        0.28       -4.03     11.39 o 
  -7   4   9      696.17      627.52     13.64 o 
  -6   4   9     8910.70     8998.46    104.66 o 
  -5   4   9      370.05      370.14     11.70 o 
  -4   4   9     1329.20     1324.59     20.97 o 
  -3   4   9      804.93      782.21     12.51 o 
  -2   4   9     3310.62     3240.28     36.23 o 
  -1   4   9     1366.16     1340.46     18.63 o 
   0   4   9     6023.55     6096.35     69.55 o 
   1   4   9      186.04      185.32      9.20 o 
   2   4   9       26.92       15.72      9.15 o 
   3   4   9       75.88       72.76     10.02 o 
   4   4   9     2700.52     2691.88     35.99 o 
   5   4   9      466.37      460.36     17.36 o 
   6   4   9      152.99      124.67     15.87 o 
   7   4   9       96.33       68.56     17.85 o 
   8   4   9       18.40        4.58     27.87 o 
   9   4   9       71.53       56.78     39.36 o 
 -13   5   9      208.16      209.36     34.20 o 
 -12   5   9      350.44      381.71     41.20 o 
 -11   5   9     2168.86     2464.49     59.61 o 
 -10   5   9      249.68      292.07     16.89 o 
  -9   5   9       31.03       22.08     12.41 o 
  -8   5   9      266.13      276.07     13.86 o 
  -7   5   9      127.94      147.02     13.39 o 
  -6   5   9      748.07      743.88     17.27 o 
  -5   5   9     2862.48     2965.09     41.86 o 
  -4   5   9      203.29      182.21     10.31 o 
  -3   5   9    11769.92    11987.76    137.01 o 
  -2   5   9        1.09        8.08      8.78 o 
  -1   5   9     3369.60     3357.87     39.99 o 
   0   5   9        1.60       -6.82      8.45 o 
   1   5   9      916.90      932.84     17.74 o 
   2   5   9      169.93      162.03     11.02 o 
   3   5   9     3649.88     3648.76     46.93 o 
   4   5   9       63.45       81.29     14.70 o 
   5   5   9      781.17      807.01     21.97 o 
   6   5   9       42.82       40.76     18.36 o 
   7   5   9     1853.47     2045.64     49.80 o 
   8   5   9      237.67      296.56     38.90 o 
   9   5   9        3.01       20.12     39.76 o 
 -12   6   9      958.16     1098.15     46.45 o 
 -11   6   9       76.99       79.95     27.90 o 
 -10   6   9        1.08        1.59     20.37 o 
  -9   6   9      529.61      512.85     23.16 o 
  -8   6   9      158.50      138.38     14.16 o 
  -7   6   9      447.43      409.92     25.57 o 
  -6   6   9     1330.33     1413.12     36.76 o 
  -5   6   9      458.90      458.72     20.57 o 
  -4   6   9      801.97      821.12     23.33 o 
  -3   6   9       47.08       58.12      9.74 o 
  -2   6   9      409.23      414.68     14.30 o 
  -1   6   9      298.08      312.56     10.34 o 
   0   6   9     1521.06     1562.81     25.53 o 
   1   6   9      546.82      483.76     12.91 o 
   2   6   9       24.23       20.50     10.30 o 
   3   6   9       32.92       23.99     12.49 o 
   4   6   9     2270.59     2287.99     38.23 o 
   5   6   9       46.65       41.41     25.54 o 
   6   6   9      350.50      229.06     27.33 o 
   7   6   9       23.68       57.63     33.21 o 
   8   6   9      151.91      135.94     46.24 o 
 -11   7   9     1355.00     1480.00     52.10 o 
 -10   7   9       87.49       31.99     36.04 o 
  -9   7   9      221.41      262.96     29.01 o 
  -8   7   9      408.89      354.11     32.01 o 
  -7   7   9      360.95      407.23     30.19 o 
  -6   7   9        1.09        6.37     20.51 o 
  -5   7   9      129.98      148.03     25.05 o 
  -4   7   9      648.60      661.70     32.32 o 
  -3   7   9     3736.67     3845.92     70.24 o 
  -2   7   9      660.35      600.51     19.70 o 
  -1   7   9     1551.56     1489.47     28.06 o 
   0   7   9      525.81      521.50     16.66 o 
   1   7   9       50.34       38.17      9.69 o 
   2   7   9       14.55       -1.26     13.68 o 
   3   7   9     1011.63     1028.69     37.91 o 
   4   7   9       66.23      160.58     30.20 o 
   5   7   9     1645.35     1655.49     47.27 o 
   6   7   9      315.30      410.52     71.97 o 
   7   7   9     1188.06     1183.77     82.57 o 
  -9   8   9      757.22      794.19     51.61 o 
  -8   8   9      409.03      489.43     47.91 o 
  -7   8   9       34.69       27.72     35.55 o 
  -6   8   9     1133.39     1303.50     49.58 o 
  -5   8   9      483.31      484.21     32.37 o 
  -4   8   9     1194.21     1252.97     52.66 o 
  -3   8   9      788.12      868.36     40.70 o 
  -2   8   9      694.95      785.26     36.23 o 
  -1   8   9      111.14      115.51     20.74 o 
   0   8   9      501.18      436.11     23.97 o 
   1   8   9     1192.86     1160.24     41.25 o 
   2   8   9      270.28      251.38     23.37 o 
   3   8   9       26.21       15.64     23.16 o 
   4   8   9      168.35       71.66     41.11 o 
   5   8   9        0.16      -34.64     34.64 o 
  -7   9   9        1.34       30.24     33.45 o 
  -6   9   9      945.28     1027.69     67.16 o 
  -5   9   9      227.06      242.03     43.87 o 
  -4   9   9       63.32       29.59     29.01 o 
  -3   9   9     1079.39     1115.36     93.53 o 
  -2   9   9       93.80       66.88     39.50 o 
  -1   9   9      496.42      431.17     45.08 o 
   0   9   9     1083.09     1136.98     70.52 o 
   1   9   9       18.92       -2.32     24.00 o 
   2   9   9      746.94      736.90     31.69 o 
   3   9   9      317.52      427.53     52.84 o 
 -14   0  10      742.00      704.63     59.52 o 
 -12   0  10      427.15      417.09     21.60 o 
 -10   0  10     2284.36     2173.41     40.59 o 
  -8   0  10    14597.81    14070.88    199.74 o 
  -6   0  10    19320.58    19044.13    266.23 o 
  -4   0  10     1791.88     1739.08     33.65 o 
  -2   0  10       38.97       51.82      9.51 o 
   0   0  10     6469.69     6300.54    101.38 o 
   2   0  10    11046.73    10723.02    167.97 o 
   4   0  10      855.39      855.04     27.39 o 
   6   0  10      149.87      148.63     31.24 o 
   8   0  10     1267.71     1351.21     61.05 o 
  10   0  10      416.87      356.28     46.58 o 
 -15   1  10     1029.40      994.96    129.18 o 
 -14   1  10      254.43      229.07     35.46 o 
 -13   1  10      438.95      411.87     22.01 o 
 -12   1  10       41.01       42.03     13.79 o 
 -11   1  10      397.92      390.79     14.45 o 
 -10   1  10      155.69      175.44     10.05 o 
  -9   1  10      220.81      194.78      9.52 o 
  -8   1  10      249.02      254.20     10.27 o 
  -7   1  10     1962.73     1932.25     24.52 o 
  -6   1  10      138.35       97.89      7.40 o 
  -5   1  10      523.60      542.32     11.25 o 
  -4   1  10      670.62      688.12     12.70 o 
  -3   1  10     1388.84     1283.39     18.36 o 
  -2   1  10      149.11      134.13      7.02 o 
  -1   1  10     1153.02     1134.46     18.05 o 
   0   1  10      315.84      311.38     10.21 o 
   1   1  10     2526.52     2556.03     33.59 o 
   2   1  10     1102.80     1115.80     19.93 o 
   3   1  10     8779.49     8790.44     99.61 o 
   4   1  10      232.58      224.89     13.06 o 
   5   1  10      179.05      185.02     13.92 o 
   6   1  10       81.06       75.66     15.54 o 
   7   1  10      710.92      692.33     25.83 o 
   8   1  10      109.10      113.94     25.72 o 
   9   1  10     1019.84      996.41     41.07 o 
  10   1  10       94.60       72.67     31.42 o 
 -15   2  10      119.56       83.23     59.99 o 
 -14   2  10     1056.62     1004.57     80.72 o 
 -13   2  10      782.89      730.34     29.99 o 
 -12   2  10      889.10      863.34     20.43 o 
 -11   2  10      466.84      453.75     14.42 o 
 -10   2  10     2358.55     2290.50     29.92 o 
  -9   2  10      446.00      465.23     12.09 o 
  -8   2  10     2613.16     2632.88     33.16 o 
  -7   2  10      352.62      330.62      9.89 o 
  -6   2  10     8551.22     8682.85     92.24 o 
  -5   2  10      233.17      218.37      8.44 o 
  -4   2  10       11.78       24.11      6.04 o 
  -3   2  10     4682.21     4676.52     52.06 o 
  -2   2  10      860.21      905.12     14.72 o 
  -1   2  10      150.60      148.26      7.86 o 
   0   2  10     1777.25     1700.43     23.36 o 
   1   2  10      457.57      462.67     12.62 o 
   2   2  10     7613.79     7776.14     84.77 o 
   3   2  10      698.68      675.01     15.65 o 
   4   2  10      484.11      488.90     14.64 o 
   5   2  10     1036.24     1073.92     21.77 o 
   6   2  10      141.87      118.90     19.71 o 
   7   2  10      561.30      572.81     22.61 o 
   8   2  10     1997.68     2121.94     47.75 o 
   9   2  10      396.53      443.16     42.39 o 
  10   2  10      862.46      942.35     50.86 o 
 -14   3  10      205.18      241.04     45.90 o 
 -13   3  10      103.03       94.30     27.84 o 
 -12   3  10       55.63       68.45     20.03 o 
 -11   3  10      424.49      391.48     15.60 o 
 -10   3  10     1328.28     1315.13     21.86 o 
  -9   3  10      651.57      620.36     14.50 o 
  -8   3  10       33.77       27.35      8.58 o 
  -7   3  10      173.98      178.79      8.42 o 
  -6   3  10      835.57      865.64     14.74 o 
  -5   3  10      570.53      533.43     11.03 o 
  -4   3  10     1733.78     1717.02     23.75 o 
  -3   3  10     3317.53     3353.89     40.81 o 
  -2   3  10      230.39      228.05      9.03 o 
  -1   3  10       53.87       46.95      7.61 o 
   0   3  10     2797.37     2852.99     35.16 o 
   1   3  10       95.54       99.56      9.22 o 
   2   3  10       19.69        2.61      9.60 o 
   3   3  10     4916.29     4841.23     59.07 o 
   4   3  10      432.19      369.37     15.25 o 
   5   3  10      157.95      184.78     14.82 o 
   6   3  10      692.11      738.76     23.04 o 
   7   3  10       34.63       48.02     18.86 o 
   8   3  10      313.45      251.39     35.75 o 
   9   3  10      213.32      196.62     34.03 o 
 -14   4  10      547.26      571.57     70.19 o 
 -13   4  10     2541.37     2638.59    129.58 o 
 -12   4  10      243.04      279.52     33.34 o 
 -11   4  10      323.67      364.27     19.56 o 
 -10   4  10       93.45      109.31     10.60 o 
  -9   4  10     4424.46     4509.80     62.70 o 
  -8   4  10     1447.02     1460.98     27.38 o 
  -7   4  10      427.26      422.85     12.14 o 
  -6   4  10     1704.53     1769.89     27.56 o 
  -5   4  10     2832.64     2816.66     35.83 o 
  -4   4  10      623.42      624.02     11.40 o 
  -3   4  10    14036.93    14409.83    144.29 o 
  -2   4  10      554.45      526.15     11.70 o 
  -1   4  10     1801.70     1802.33     25.56 o 
   0   4  10     1378.44     1318.51     20.42 o 
   1   4  10      226.32      235.52     10.99 o 
   2   4  10     1680.61     1716.30     25.34 o 
   3   4  10      335.55      333.64     13.52 o 
   4   4  10      511.90      539.29     18.01 o 
   5   4  10     1911.57     1952.73     35.10 o 
   6   4  10       54.40       32.60     17.50 o 
   7   4  10      324.15      320.54     24.63 o 
   8   4  10      300.12      250.36     30.34 o 
   9   4  10     1032.90      959.86     78.98 o 
 -13   5  10       16.94       80.52     30.11 o 
 -12   5  10      308.29      346.49     30.02 o 
 -11   5  10        4.38      -23.31     23.31 o 
 -10   5  10     1084.34     1109.30     30.13 o 
  -9   5  10      214.80      198.89     17.10 o 
  -8   5  10      146.35      137.90     12.68 o 
  -7   5  10      100.47       91.09     11.17 o 
  -6   5  10      135.49      108.69     11.43 o 
  -5   5  10      421.38      429.91     16.38 o 
  -4   5  10     1139.59     1233.02     21.35 o 
  -3   5  10       55.05       47.17      9.21 o 
  -2   5  10        5.69        4.77      6.16 o 
  -1   5  10      132.36      107.04      9.44 o 
   0   5  10     7094.39     7225.50     79.66 o 
   1   5  10       92.15      114.00     11.48 o 
   2   5  10       27.89       13.83     11.63 o 
   3   5  10      132.29      132.71     12.26 o 
   4   5  10       85.04       60.81     22.90 o 
   5   5  10        8.43       -9.36     15.31 o 
   6   5  10      731.32      780.25     29.37 o 
   7   5  10      152.02      198.28     32.49 o 
   8   5  10      728.82      774.78     62.78 o 
 -12   6  10      107.47      104.39     32.51 o 
 -11   6  10      845.07      904.96     44.58 o 
 -10   6  10       21.35        6.74     21.92 o 
  -9   6  10     1805.87     2028.28     40.87 o 
  -8   6  10       73.98       65.51     12.55 o 
  -7   6  10       65.44       69.80     26.52 o 
  -6   6  10      112.45      101.89     21.89 o 
  -5   6  10     2864.61     2819.87     53.38 o 
  -4   6  10       45.88       34.58     12.83 o 
  -3   6  10     7179.39     7384.48     97.76 o 
  -2   6  10       12.66        5.51      9.95 o 
  -1   6  10     2000.92     2015.06     30.18 o 
   0   6  10       69.13       52.83      9.53 o 
   1   6  10      332.48      320.48     13.23 o 
   2   6  10      204.49      202.35     14.73 o 
   3   6  10      880.48      849.69     23.22 o 
   4   6  10        8.47       23.16     19.55 o 
   5   6  10     1243.65     1270.52     48.27 o 
   6   6  10      128.57      150.17     27.85 o 
   7   6  10      933.23      842.47     49.57 o 
 -11   7  10        9.41        5.58     26.05 o 
 -10   7  10      182.19      168.78     34.24 o 
  -9   7  10        2.55      -10.09     34.49 o 
  -8   7  10      137.04      131.04     34.54 o 
  -7   7  10      103.44      175.35     28.57 o 
  -6   7  10      282.61      275.12     60.78 o 
  -5   7  10      165.71      156.88     22.78 o 
  -4   7  10      302.72      303.65     30.73 o 
  -3   7  10      119.55      108.55     11.16 o 
  -2   7  10      101.74       81.34     11.98 o 
  -1   7  10      525.75      521.95     19.41 o 
   0   7  10     1669.37     1646.17     51.43 o 
   1   7  10      232.44      202.21     15.80 o 
   2   7  10        3.21        3.32     20.64 o 
   3   7  10      624.69      598.77     55.94 o 
   4   7  10        2.38       -6.27     26.58 o 
   5   7  10        1.45       26.40     33.12 o 
   6   7  10     1209.38     1220.96     61.39 o 
  -9   8  10     1415.12     1610.81     70.41 o 
  -8   8  10       78.07       19.66     38.63 o 
  -7   8  10       12.19      -16.26     29.51 o 
  -6   8  10      595.51      563.94     37.50 o 
  -5   8  10      982.62      984.43     41.98 o 
  -4   8  10       31.88       37.30     26.54 o 
  -3   8  10     2335.31     2526.58     66.78 o 
  -2   8  10      209.18      171.71     19.48 o 
  -1   8  10     1171.06     1195.54     41.11 o 
   0   8  10      386.83      361.03     24.17 o 
   1   8  10       25.72        3.93     23.85 o 
   2   8  10      658.78      709.48     39.42 o 
   3   8  10        4.12        2.27     37.04 o 
   4   8  10        4.14       49.85     33.33 o 
  -6   9  10       12.10       -1.96     39.04 o 
  -5   9  10      321.04      363.47     45.20 o 
  -4   9  10      289.32      263.91     40.87 o 
  -3   9  10      524.49      571.82     45.09 o 
  -2   9  10      734.60      712.30     42.05 o 
  -1   9  10      179.94      196.82     25.10 o 
   0   9  10      703.11      815.21     46.86 o 
   1   9  10        6.82       48.56     26.86 o 
   2   9  10        9.26      -34.00     34.00 o 
 -15   0  11       12.82      -23.03     78.31 o 
 -13   0  11      835.78      817.55     38.75 o 
 -11   0  11     7627.62     7447.17    121.75 o 
  -9   0  11      808.58      814.01     22.02 o 
  -7   0  11     2576.76     2517.98     43.38 o 
  -5   0  11     8958.26     8905.62    129.15 o 
  -3   0  11     6652.54     7024.63    111.44 o 
  -1   0  11      909.94      893.17     22.74 o 
   1   0  11     3103.57     3032.82     55.67 o 
   3   0  11     5140.64     5234.27     90.08 o 
   5   0  11     9555.66     9579.97    156.83 o 
   7   0  11      171.30      166.19     37.71 o 
   9   0  11       14.58       15.57     38.11 o 
 -15   1  11       94.49       -4.53     71.29 o 
 -14   1  11     1268.63     1242.73     56.35 o 
 -13   1  11       89.42       96.19     18.35 o 
 -12   1  11      233.98      245.03     15.34 o 
 -11   1  11      382.44      370.54     14.41 o 
 -10   1  11      416.34      394.79     12.52 o 
  -9   1  11      827.60      797.78     15.67 o 
  -8   1  11     3941.84     4011.47     45.24 o 
  -7   1  11       42.59       34.63      7.90 o 
  -6   1  11      653.26      703.96     13.53 o 
  -5   1  11       46.95       52.87      8.40 o 
  -4   1  11    15022.11    15444.67    159.65 o 
  -3   1  11       34.88       37.12      7.26 o 
  -2   1  11     1959.28     1937.40     25.67 o 
  -1   1  11      217.86      186.76      9.28 o 
   0   1  11       19.23        4.90      8.79 o 
   1   1  11      500.74      463.75     13.30 o 
   2   1  11     1768.19     1736.25     26.91 o 
   3   1  11      301.34      289.03     13.72 o 
   4   1  11      465.64      467.05     16.13 o 
   5   1  11        0.58       33.21     16.06 o 
   6   1  11      229.40      256.83     19.31 o 
   7   1  11       59.97       38.90     23.62 o 
   8   1  11      220.28      212.48     25.23 o 
   9   1  11        3.35       24.19     35.04 o 
 -14   2  11        0.45      -27.59     33.10 o 
 -13   2  11      909.02      879.21     50.12 o 
 -12   2  11        1.38       17.24     17.43 o 
 -11   2  11     1691.21     1718.76     28.39 o 
 -10   2  11      946.53      943.53     18.55 o 
  -9   2  11      803.71      823.26     16.73 o 
  -8   2  11     2680.52     2642.95     33.66 o 
  -7   2  11       35.29       22.14      7.94 o 
  -6   2  11      144.56      121.13      8.85 o 
  -5   2  11     4718.35     4693.58     52.83 o 
  -4   2  11       59.19       22.80      7.40 o 
  -3   2  11     2432.65     2397.27     30.12 o 
  -2   2  11     1397.32     1380.48     20.31 o 
  -1   2  11     3878.49     3954.87     45.98 o 
   0   2  11      210.75      242.17     10.18 o 
   1   2  11     3297.44     3372.33     41.48 o 
   2   2  11     2155.26     2230.71     31.15 o 
   3   2  11     4069.70     4166.60     50.84 o 
   4   2  11        2.33        1.64     11.72 o 
   5   2  11     8464.47     8557.75    105.50 o 
   6   2  11       14.04       -9.23     18.51 o 
   7   2  11      184.30      173.31     22.82 o 
   8   2  11     1490.99     1582.40     42.77 o 
   9   2  11       35.45       24.35     28.62 o 
 -14   3  11      479.22      466.90     64.96 o 
 -13   3  11       73.40       50.98     29.37 o 
 -12   3  11        3.70        6.55     19.61 o 
 -11   3  11      285.74      284.34     14.49 o 
 -10   3  11       14.99        4.13     11.66 o 
  -9   3  11       33.10       23.20     10.46 o 
  -8   3  11      286.65      335.85     13.50 o 
  -7   3  11      349.77      369.82     11.26 o 
  -6   3  11       44.20       23.84      7.86 o 
  -5   3  11     2627.54     2584.84     33.47 o 
  -4   3  11     2594.72     2594.36     33.55 o 
  -3   3  11        2.04       -2.06      8.37 o 
  -2   3  11       86.27       93.90      8.48 o 
  -1   3  11     3520.91     3474.30     41.50 o 
   0   3  11        3.77       -8.87      8.87 o 
   1   3  11        4.21       -9.25      9.25 o 
   2   3  11      635.50      582.27     15.14 o 
   3   3  11       80.98       74.96     12.77 o 
   4   3  11      610.72      663.06     20.32 o 
   5   3  11       50.54       77.01     14.93 o 
   6   3  11      305.50      344.88     19.27 o 
   7   3  11      732.09      752.79     27.30 o 
   8   3  11      193.92      208.97     32.84 o 
   9   3  11       43.02       42.40     35.46 o 
 -14   4  11        2.45       18.88     39.18 o 
 -13   4  11      483.80      529.14     41.88 o 
 -12   4  11      138.40      192.84     32.77 o 
 -11   4  11      612.28      603.33     24.50 o 
 -10   4  11     2186.70     2260.81     40.94 o 
  -9   4  11      379.63      386.01     11.92 o 
  -8   4  11     3253.94     3336.92     41.00 o 
  -7   4  11      763.70      788.80     14.26 o 
  -6   4  11      775.70      797.63     14.05 o 
  -5   4  11     2244.71     2382.98     29.11 o 
  -4   4  11     1792.79     1716.37     23.41 o 
  -3   4  11     5140.46     5317.33     59.42 o 
  -2   4  11    10278.09    10486.72    111.04 o 
  -1   4  11     1784.98     1725.17     26.98 o 
   0   4  11     1428.32     1434.86     22.29 o 
   1   4  11       33.10       22.84      9.00 o 
   2   4  11     5195.64     5200.27     60.62 o 
   3   4  11      625.93      630.12     18.31 o 
   4   4  11      260.78      271.77     18.53 o 
   5   4  11     1011.99     1020.68     26.19 o 
   6   4  11      113.42      138.97     19.67 o 
   7   4  11       13.70       41.84     24.72 o 
   8   4  11     3314.13     3419.64    110.38 o 
 -13   5  11        0.08       41.19     42.01 o 
 -12   5  11       64.18       47.57     34.94 o 
 -11   5  11     1051.25     1110.21     40.15 o 
 -10   5  11        5.85      -15.13     22.19 o 
  -9   5  11      702.77      725.56     20.02 o 
  -8   5  11     1087.61     1128.76     27.20 o 
  -7   5  11      578.96      674.78     17.80 o 
  -6   5  11      216.49      216.17     10.18 o 
  -5   5  11      444.14      439.29     12.92 o 
  -4   5  11        1.91        6.74     12.34 o 
  -3   5  11       13.99       18.27      8.24 o 
  -2   5  11     1685.66     1561.04     28.11 o 
  -1   5  11     2211.98     2226.46     29.59 o 
   0   5  11     1208.56     1193.13     21.48 o 
   1   5  11      512.33      497.95     14.53 o 
   2   5  11      598.61      619.32     17.93 o 
   3   5  11      320.74      289.36     15.87 o 
   4   5  11      223.93      232.71     18.99 o 
   5   5  11        4.13       19.45     21.64 o 
   6   5  11      171.20      202.10     27.26 o 
   7   5  11      572.67      531.93     43.19 o 
 -12   6  11      109.74      165.97     34.47 o 
 -11   6  11      347.22      388.33     41.04 o 
 -10   6  11     1462.90     1654.19     92.53 o 
  -9   6  11      172.77      192.76     17.05 o 
  -8   6  11     1894.35     2022.07     40.67 o 
  -7   6  11       25.87       43.18     13.87 o 
  -6   6  11      693.97      695.96     21.06 o 
  -5   6  11        0.65      -11.55     11.55 o 
  -4   6  11       45.31       31.56     10.74 o 
  -3   6  11      647.70      644.38     16.86 o 
  -2   6  11     3552.77     3596.18     50.25 o 
  -1   6  11       19.33       16.95      8.88 o 
   0   6  11     1927.99     1872.50     46.79 o 
   1   6  11       25.07       22.92     13.53 o 
   2   6  11     3046.44     3079.10     70.78 o 
   3   6  11      274.20      241.46     21.04 o 
   4   6  11        0.22       -9.90     23.71 o 
   5   6  11       44.27       44.85     27.55 o 
   6   6  11      205.58      196.98     41.27 o 
 -10   7  11      168.08      206.01     35.94 o 
  -9   7  11      154.13      172.98     38.27 o 
  -8   7  11     1030.50     1033.94     45.77 o 
  -7   7  11       86.82       76.98     27.37 o 
  -6   7  11      199.25      237.90     31.14 o 
  -5   7  11       20.42       -8.95     24.58 o 
  -4   7  11       38.12       22.55     32.62 o 
  -3   7  11      121.11       96.97     13.30 o 
  -2   7  11      617.51      640.45     22.84 o 
  -1   7  11      386.19      380.28     16.55 o 
   0   7  11       29.43       20.00     18.11 o 
   1   7  11      387.89      393.58     23.78 o 
   2   7  11        2.13      -22.09     22.09 o 
   3   7  11      312.36      288.72     28.90 o 
   4   7  11       67.14       49.39     32.40 o 
   5   7  11       57.32       89.05     35.34 o 
  -9   8  11        3.12      -16.53     46.83 o 
  -8   8  11     2125.06     2292.91     80.66 o 
  -7   8  11      132.29      197.11     55.74 o 
  -6   8  11     1021.16     1129.63     48.18 o 
  -5   8  11      489.76      552.43     36.74 o 
  -4   8  11       51.96      -10.51     27.00 o 
  -3   8  11        3.47      -46.65     46.65 o 
  -2   8  11      994.74      969.61     97.56 o 
  -1   8  11       19.73       16.51     20.43 o 
   0   8  11     1616.88     1676.08     50.98 o 
   1   8  11      574.27      547.28     30.74 o 
   2   8  11     2025.95     2216.59     83.11 o 
   3   8  11        5.58       -0.78     33.52 o 
  -5   9  11       26.38      -32.17     36.92 o 
  -4   9  11      307.98      381.68     46.33 o 
  -3   9  11       68.60       69.72     41.02 o 
  -2   9  11       25.43      -28.60     39.49 o 
  -1   9  11      444.60      387.93     44.76 o 
   0   9  11        2.23       58.20     25.66 o 
 -14   0  12       76.38      167.84     43.93 o 
 -12   0  12      242.99      213.96     29.57 o 
 -10   0  12      520.89      508.92     24.44 o 
  -8   0  12     5678.17     5594.50     86.11 o 
  -6   0  12        1.02        4.11     11.72 o 
  -4   0  12      469.57      481.85     18.30 o 
  -2   0  12     3465.30     3342.46     59.46 o 
   0   0  12     2151.98     2114.71     42.50 o 
   2   0  12     5979.32     5645.66     96.03 o 
   4   0  12     1386.01     1383.21     41.26 o 
   6   0  12      975.61     1057.64     48.98 o 
   8   0  12     1888.66     1966.24     92.12 o 
 -14   1  12        0.46       15.29     27.60 o 
 -13   1  12      345.69      312.41     24.72 o 
 -12   1  12       22.46       29.61     16.39 o 
 -11   1  12     1107.03     1131.40     22.88 o 
 -10   1  12      469.80      420.89     17.66 o 
  -9   1  12       82.34       83.17     10.88 o 
  -8   1  12       40.37       26.62      9.34 o 
  -7   1  12       12.06       14.88      9.37 o 
  -6   1  12      510.45      497.32     12.57 o 
  -5   1  12     1404.07     1457.05     21.58 o 
  -4   1  12       10.01        5.88      7.89 o 
  -3   1  12     4934.82     4872.63     55.14 o 
  -2   1  12       77.03       97.64     10.07 o 
  -1   1  12      159.81      138.66      9.12 o 
   0   1  12        2.60       12.18     10.01 o 
   1   1  12       27.27       21.83     11.34 o 
   2   1  12      519.87      499.85     17.03 o 
   3   1  12     1886.38     1864.65     30.59 o 
   4   1  12      112.62      117.07     14.97 o 
   5   1  12       43.80       33.71     16.89 o 
   6   1  12       33.49       37.09     21.65 o 
   7   1  12     1906.21     2042.63     47.95 o 
   8   1  12        1.79      -25.71     32.79 o 
   9   1  12      148.91      108.61     33.31 o 
 -14   2  12      479.06      453.59     40.30 o 
 -13   2  12       36.78       24.47     27.72 o 
 -12   2  12       17.86       29.87     16.22 o 
 -11   2  12      454.19      404.34     15.41 o 
 -10   2  12       98.59       93.77     11.89 o 
  -9   2  12      124.25      129.87     10.95 o 
  -8   2  12     2688.95     2772.03     35.57 o 
  -7   2  12      216.36      221.81     10.20 o 
  -6   2  12       20.35        1.51      7.48 o 
  -5   2  12     1098.14     1037.45     17.46 o 
  -4   2  12       14.59       11.11      7.11 o 
  -3   2  12      104.80       86.73      9.23 o 
  -2   2  12     2032.66     2069.41     27.92 o 
  -1   2  12      801.23      842.73     16.55 o 
   0   2  12     1961.16     1938.70     27.54 o 
   1   2  12     1738.64     1777.15     26.52 o 
   2   2  12     1813.14     1790.53     27.57 o 
   3   2  12      423.56      434.74     16.25 o 
   4   2  12     1238.48     1229.17     28.08 o 
   5   2  12      571.67      629.43     21.25 o 
   6   2  12     1067.36     1121.65     31.47 o 
   7   2  12       16.17      -10.93     26.38 o 
   8   2  12     2116.43     2193.73     60.72 o 
 -14   3  12      359.58      404.96     44.54 o 
 -13   3  12      168.98      197.26     36.06 o 
 -12   3  12       84.55       70.29     22.86 o 
 -11   3  12      554.75      540.03     20.09 o 
 -10   3  12      100.95      106.95     13.09 o 
  -9   3  12       90.72       90.39     10.69 o 
  -8   3  12      553.37      561.03     13.93 o 
  -7   3  12      341.63      328.55     11.55 o 
  -6   3  12      135.48      139.07      9.76 o 
  -5   3  12     1065.96     1097.12     18.87 o 
  -4   3  12       31.88       27.84      8.92 o 
  -3   3  12      985.96      911.36     16.24 o 
  -2   3  12     1218.35     1269.44     20.23 o 
  -1   3  12       27.03       21.45      8.70 o 
   0   3  12      542.17      564.49     14.29 o 
   1   3  12      494.05      455.52     13.69 o 
   2   3  12      799.37      750.78     20.90 o 
   3   3  12      615.87      545.36     20.01 o 
   4   3  12      336.76      377.56     18.29 o 
   5   3  12      138.10       74.85     19.33 o 
   6   3  12      330.22      363.12     23.67 o 
   7   3  12     1685.61     1772.97     45.16 o 
   8   3  12        0.25      -19.18     28.83 o 
 -13   4  12      214.65      238.36     35.54 o 
 -12   4  12        1.93      -32.53     32.53 o 
 -11   4  12      520.69      455.66     29.77 o 
 -10   4  12      240.67      267.20     15.16 o 
  -9   4  12      783.79      857.12     19.86 o 
  -8   4  12      213.74      259.14     10.74 o 
  -7   4  12       14.47       15.74     10.58 o 
  -6   4  12       15.88        2.13      9.21 o 
  -5   4  12     6086.67     6153.09     68.19 o 
  -4   4  12       37.95       32.96      7.85 o 
  -3   4  12        3.33       -2.37      8.93 o 
  -2   4  12      599.62      588.02     14.79 o 
  -1   4  12      892.21      917.60     18.22 o 
   0   4  12     2376.63     2404.25     32.31 o 
   1   4  12     3422.85     3399.88     43.13 o 
   2   4  12     1178.95     1107.32     23.52 o 
   3   4  12      692.03      721.15     23.76 o 
   4   4  12       20.29        4.51     16.04 o 
   5   4  12      406.32      450.13     26.52 o 
   6   4  12      307.38      375.50     28.08 o 
   7   4  12        3.82      -23.72     30.18 o 
 -13   5  12        0.75        6.44     39.05 o 
 -12   5  12      284.63      337.67     38.21 o 
 -11   5  12      151.08      192.33     28.04 o 
 -10   5  12      244.42      217.34     27.12 o 
  -9   5  12      476.74      463.05     28.16 o 
  -8   5  12     1148.00     1260.83     33.63 o 
  -7   5  12      219.24      209.18     16.84 o 
  -6   5  12     2063.72     2151.69     34.52 o 
  -5   5  12       54.79       34.94     10.06 o 
  -4   5  12        3.01       -0.88      9.51 o 
  -3   5  12     1202.51     1176.16     19.92 o 
  -2   5  12     1380.93     1364.80     23.63 o 
  -1   5  12       20.39       14.21      9.87 o 
   0   5  12     1468.43     1447.22     25.82 o 
   1   5  12       89.52       87.99     14.01 o 
   2   5  12      696.63      696.12     21.14 o 
   3   5  12        4.96      -12.91     17.52 o 
   4   5  12      736.70      647.99     25.80 o 
   5   5  12       65.56       84.91     30.13 o 
   6   5  12      210.49      183.50     32.19 o 
   7   5  12        1.34       49.86     41.93 o 
 -11   6  12      150.11      190.38     31.87 o 
 -10   6  12       63.67      118.75     25.44 o 
  -9   6  12      116.79      149.38     23.33 o 
  -8   6  12      172.58      157.60     20.72 o 
  -7   6  12       22.30       21.46     17.15 o 
  -6   6  12      284.21      315.93     16.07 o 
  -5   6  12     1843.29     1932.74     40.74 o 
  -4   6  12      254.37      260.51     11.51 o 
  -3   6  12      477.28      471.72     16.72 o 
  -2   6  12      135.83      148.21     13.95 o 
  -1   6  12     1290.48     1205.65     39.03 o 
   0   6  12      139.11      124.37     14.54 o 
   1   6  12     1684.97     1601.96     34.29 o 
   2   6  12       14.85        1.29     20.13 o 
   3   6  12     1467.56     1566.67     44.82 o 
   4   6  12      156.72      156.53     26.26 o 
   5   6  12     1219.35     1183.13     65.24 o 
   6   6  12      127.87      160.34     39.69 o 
 -10   7  12       84.06       11.31     34.40 o 
  -9   7  12       43.48       57.15     47.56 o 
  -8   7  12      738.22      720.26     44.54 o 
  -7   7  12      124.09      101.74     33.41 o 
  -6   7  12      355.99      390.47     32.16 o 
  -5   7  12        5.43       34.92     31.43 o 
  -4   7  12       33.27       19.58     14.37 o 
  -3   7  12       82.02      105.66     17.14 o 
  -2   7  12       10.81       15.58     14.38 o 
  -1   7  12      181.12      196.67     17.93 o 
   0   7  12     1127.47     1149.26     62.22 o 
   1   7  12       51.79       51.58     27.83 o 
   2   7  12      643.23      608.29     42.04 o 
   3   7  12     1114.96     1150.84     54.08 o 
   4   7  12      522.79      526.74     85.67 o 
  -8   8  12       68.06      105.76     60.61 o 
  -7   8  12      400.40      461.30     48.98 o 
  -6   8  12      193.84      198.65     38.41 o 
  -5   8  12     1328.47     1475.95     61.44 o 
  -4   8  12       86.36       55.45     52.56 o 
  -3   8  12      617.04      529.75     45.07 o 
  -2   8  12      362.97      390.94     27.57 o 
  -1   8  12       40.88       -2.86     19.85 o 
   0   8  12        4.45       12.76     29.33 o 
   1   8  12      535.39      514.04     32.29 o 
   2   8  12       39.54       27.92     28.89 o 
 -13   0  13     1680.60     1560.94     50.69 o 
 -11   0  13      267.24      241.21     20.27 o 
  -9   0  13      507.56      494.87     22.94 o 
  -7   0  13      218.88      253.52     14.76 o 
  -5   0  13      534.98      594.57     18.92 o 
  -3   0  13       39.85       53.50     13.54 o 
  -1   0  13      260.70      222.97     17.78 o 
   1   0  13      881.45      839.48     27.29 o 
   3   0  13     1428.11     1427.21     55.38 o 
   5   0  13        0.83      -11.78     40.61 o 
   7   0  13       27.02      -26.32     36.82 o 
 -14   1  13       19.38       -2.49     31.71 o 
 -13   1  13       86.59       71.06     25.48 o 
 -12   1  13       10.21       11.91     16.01 o 
 -11   1  13        5.58       -9.51     11.94 o 
 -10   1  13     6110.88     6024.77     71.68 o 
  -9   1  13      144.70      136.00     12.35 o 
  -8   1  13      486.69      481.75     13.40 o 
  -7   1  13     1576.62     1529.15     23.14 o 
  -6   1  13      940.13      920.11     17.09 o 
  -5   1  13        6.06       11.80      8.80 o 
  -4   1  13     3927.47     4129.49     48.40 o 
  -3   1  13      532.06      507.92     14.05 o 
  -2   1  13       37.45       28.92      9.33 o 
  -1   1  13       10.38       14.12      9.86 o 
   0   1  13     3032.18     3078.27     41.04 o 
   1   1  13      111.29      107.30     13.27 o 
   2   1  13      109.52       77.98     14.45 o 
   3   1  13       24.36       45.50     16.12 o 
   4   1  13       96.53       85.63     16.50 o 
   5   1  13      108.62       94.70     19.46 o 
   6   1  13      958.00      947.43     33.84 o 
   7   1  13      125.77      116.39     32.35 o 
   8   1  13     1040.06     1134.04     46.52 o 
 -14   2  13       66.73       48.77     38.60 o 
 -13   2  13      268.19      295.46     37.02 o 
 -12   2  13      279.69      275.84     22.31 o 
 -11   2  13        2.68       19.38     14.45 o 
 -10   2  13       36.85       35.10     12.16 o 
  -9   2  13      161.10      149.48     11.93 o 
  -8   2  13      303.55      329.00     12.84 o 
  -7   2  13     1536.10     1590.73     23.89 o 
  -6   2  13      925.75      870.41     16.48 o 
  -5   2  13       38.07       34.29      9.73 o 
  -4   2  13       18.97       22.97      8.70 o 
  -3   2  13      104.24       89.56      9.04 o 
  -2   2  13       91.88      115.55     11.45 o 
  -1   2  13      222.46      217.09     11.29 o 
   0   2  13        8.57       15.04     10.84 o 
   1   2  13      169.05      152.58     12.56 o 
   2   2  13      231.53      228.69     14.17 o 
   3   2  13     1295.75     1249.36     25.77 o 
   4   2  13        4.51       16.30     17.32 o 
   5   2  13       30.88       21.06     21.16 o 
   6   2  13      629.28      683.88     34.16 o 
   7   2  13      126.61      130.64     30.46 o 
   8   2  13       40.66       56.24     41.54 o 
 -14   3  13       29.36      115.97     40.16 o 
 -13   3  13       61.83       41.18     30.70 o 
 -12   3  13      230.68      209.52     29.57 o 
 -11   3  13      167.33      158.44     17.42 o 
 -10   3  13     1158.26     1171.95     30.08 o 
  -9   3  13      123.34      128.31     13.39 o 
  -8   3  13      152.47      177.77     12.03 o 
  -7   3  13     2973.98     2923.95     38.96 o 
  -6   3  13       55.85       63.11      9.66 o 
  -5   3  13      168.53      164.10     11.07 o 
  -4   3  13      253.65      258.79     10.40 o 
  -3   3  13     5192.20     5340.22     60.83 o 
  -2   3  13      629.43      625.69     14.67 o 
  -1   3  13     2352.70     2398.10     32.45 o 
   0   3  13     2400.81     2334.26     32.21 o 
   1   3  13       18.64       19.11     12.09 o 
   2   3  13        4.33       24.65     14.25 o 
   3   3  13     1929.92     2017.12     35.85 o 
   4   3  13      801.86      755.96     24.40 o 
   5   3  13       64.05       36.16     21.85 o 
   6   3  13      382.45      401.82     29.31 o 
   7   3  13       58.14       84.29     27.53 o 
 -13   4  13      130.23       82.94     38.59 o 
 -12   4  13      575.56      544.43     40.96 o 
 -11   4  13       89.26      103.84     27.56 o 
 -10   4  13       10.51       14.45     21.08 o 
  -9   4  13      392.86      430.57     15.57 o 
  -8   4  13        3.70      -10.07     10.07 o 
  -7   4  13       35.59       48.80     12.26 o 
  -6   4  13       64.70       76.56      9.89 o 
  -5   4  13       70.55       87.80      9.44 o 
  -4   4  13      131.05      117.31      9.80 o 
  -3   4  13      520.73      483.67     13.08 o 
  -2   4  13      117.42      123.69     11.20 o 
  -1   4  13       27.36       31.15     10.65 o 
   0   4  13       64.29       58.17     11.76 o 
   1   4  13       23.29       17.26     13.66 o 
   2   4  13      378.34      351.49     17.46 o 
   3   4  13      532.04      553.23     22.87 o 
   4   4  13        7.82       23.87     21.32 o 
   5   4  13       11.18        1.81     24.62 o 
   6   4  13      804.30      887.47     41.69 o 
   7   4  13       29.76       -9.75     38.81 o 
 -12   5  13      116.33      107.26     33.56 o 
 -11   5  13      176.60      190.21     43.78 o 
 -10   5  13      139.15      218.47     31.37 o 
  -9   5  13       36.18      130.46     44.44 o 
  -8   5  13      552.43      538.60     20.86 o 
  -7   5  13     2005.20     2151.91     41.45 o 
  -6   5  13      810.39      764.35     27.43 o 
  -5   5  13     2168.52     2217.33     37.94 o 
  -4   5  13        0.69        4.97     13.47 o 
  -3   5  13     2899.21     2956.16     41.13 o 
  -2   5  13     1069.09     1036.51     20.60 o 
  -1   5  13      459.46      452.21     16.06 o 
   0   5  13      126.40      106.01     15.95 o 
   1   5  13        1.45       14.73     14.54 o 
   2   5  13      410.74      374.43     21.38 o 
   3   5  13     1460.18     1402.68     38.84 o 
   4   5  13       51.40       63.21     27.64 o 
   5   5  13       28.98       29.04     26.82 o 
   6   5  13        1.04       -2.53     40.52 o 
 -11   6  13      100.05       98.70     33.03 o 
 -10   6  13      258.87      293.77     47.55 o 
  -9   6  13      220.41      234.96     25.70 o 
  -8   6  13       27.46       -6.31     30.83 o 
  -7   6  13       45.76       30.09     20.06 o 
  -6   6  13       22.20       21.45     15.06 o 
  -5   6  13      355.87      344.03     19.10 o 
  -4   6  13       17.51       26.57     15.16 o 
  -3   6  13       89.16       96.65     14.86 o 
  -2   6  13      330.84      376.10     18.42 o 
  -1   6  13       57.92       17.82     18.84 o 
   0   6  13      187.83      205.51     20.58 o 
   1   6  13       15.18        8.19     21.88 o 
   2   6  13      403.56      426.81     33.89 o 
   3   6  13        7.87        5.16     31.42 o 
   4   6  13       54.46       31.95     32.71 o 
   5   6  13       15.59       62.13     38.72 o 
  -9   7  13        2.86       10.76     37.95 o 
  -8   7  13      114.50      187.03     38.05 o 
  -7   7  13      737.30      868.95     46.96 o 
  -6   7  13      179.53      183.29     32.48 o 
  -5   7  13      538.86      497.79     26.49 o 
  -4   7  13      262.86      276.50     27.91 o 
  -3   7  13      698.40      744.46     32.48 o 
  -2   7  13       61.88      116.75     31.46 o 
  -1   7  13       54.98       89.72     32.79 o 
   0   7  13      378.88      330.27     28.20 o 
   1   7  13      276.88      303.60     43.52 o 
   2   7  13      332.12      323.08     31.45 o 
   3   7  13      664.18      767.89     78.56 o 
  -7   8  13       21.64      -50.26     50.26 o 
  -6   8  13       10.87       40.76     40.71 o 
  -5   8  13      203.10      269.72     45.93 o 
  -4   8  13      129.00       99.45     46.72 o 
  -3   8  13       96.06       52.70     37.00 o 
  -2   8  13      632.92      620.21     36.81 o 
  -1   8  13      124.98      142.16     23.28 o 
   0   8  13       16.62       43.93     41.56 o 
   1   8  13       14.56       93.70     41.86 o 
 -14   0  14      206.37      168.12     55.05 o 
 -12   0  14      347.86      315.82     27.42 o 
 -10   0  14     2176.38     2275.04     47.70 o 
  -8   0  14     1708.63     1620.60     37.47 o 
  -6   0  14        8.19       25.97     14.56 o 
  -4   0  14      788.47      856.01     25.49 o 
  -2   0  14     2356.22     2241.04     44.91 o 
   0   0  14       22.03       21.46     16.33 o 
   2   0  14      643.27      623.61     30.77 o 
   4   0  14     1917.53     1850.85     66.73 o 
   6   0  14       54.20       89.39     37.84 o 
 -14   1  14       62.61       40.76     33.72 o 
 -13   1  14     1149.70     1048.39     41.61 o 
 -12   1  14      148.95       98.43     18.45 o 
 -11   1  14       24.42       37.76     16.40 o 
 -10   1  14       21.78       22.20     12.40 o 
  -9   1  14      718.51      702.84     18.25 o 
  -8   1  14      264.50      236.54     13.04 o 
  -7   1  14     4797.32     4775.33     53.83 o 
  -6   1  14      282.18      241.65     11.82 o 
  -5   1  14      752.34      756.82     15.81 o 
  -4   1  14      176.07      171.32     11.26 o 
  -3   1  14      226.74      246.01     11.46 o 
  -2   1  14       46.10       46.57     10.11 o 
  -1   1  14      850.38      855.87     18.33 o 
   0   1  14      534.61      539.01     15.87 o 
   1   1  14     1875.75     1916.37     32.41 o 
   2   1  14       33.73        8.76     15.11 o 
   3   1  14     2465.47     2509.40     46.41 o 
   4   1  14        1.19       10.84     19.31 o 
   5   1  14       23.37      -24.91     24.91 o 
   6   1  14      297.90      347.83     32.46 o 
   7   1  14       82.67       66.45     35.96 o 
 -14   2  14       43.35       38.21     35.29 o 
 -13   2  14      373.09      396.47     39.88 o 
 -12   2  14      779.71      781.81     31.40 o 
 -11   2  14      138.72      145.15     15.74 o 
 -10   2  14     1527.95     1540.43     26.72 o 
  -9   2  14      760.33      725.56     18.62 o 
  -8   2  14       61.62       54.11     12.05 o 
  -7   2  14       14.50       11.00      9.74 o 
  -6   2  14       31.12       36.30     10.11 o 
  -5   2  14     1237.79     1180.11     20.33 o 
  -4   2  14       26.21       36.95      9.87 o 
  -3   2  14       38.62       27.81     11.51 o 
  -2   2  14      964.74      939.65     18.40 o 
  -1   2  14      349.08      342.82     13.71 o 
   0   2  14       49.42       63.26     12.31 o 
   1   2  14        1.07       11.11     12.80 o 
   2   2  14     1689.27     1687.24     31.35 o 
   3   2  14       18.84       53.17     17.23 o 
   4   2  14      506.44      512.22     23.63 o 
   5   2  14       79.78       38.86     27.54 o 
   6   2  14       39.76       63.22     33.34 o 
   7   2  14       60.82       54.46     33.20 o 
 -13   3  14     1000.41      986.75     46.80 o 
 -12   3  14      227.21      285.99     36.06 o 
 -11   3  14      605.51      554.01     24.85 o 
 -10   3  14     2549.30     2509.99     44.63 o 
  -9   3  14      162.91      153.43     15.68 o 
  -8   3  14      226.51      227.09     14.49 o 
  -7   3  14     1117.44     1164.67     21.77 o 
  -6   3  14      617.47      559.13     15.10 o 
  -5   3  14      457.63      464.95     13.93 o 
  -4   3  14     3325.65     3398.10     42.17 o 
  -3   3  14      130.23      115.78     11.65 o 
  -2   3  14      119.21       89.88     11.06 o 
  -1   3  14      105.25       89.45     11.85 o 
   0   3  14      443.27      444.41     16.21 o 
   1   3  14      884.21      916.64     24.12 o 
   2   3  14      476.89      479.04     19.36 o 
   3   3  14      842.16      853.59     26.07 o 
   4   3  14      305.67      332.44     25.76 o 
   5   3  14      105.38      103.74     30.02 o 
   6   3  14      411.84      457.71     36.78 o 
 -13   4  14      457.63      539.48     46.87 o 
 -12   4  14      712.06      703.22     47.32 o 
 -11   4  14      359.09      327.36     30.85 o 
 -10   4  14      994.02     1026.67     41.99 o 
  -9   4  14        9.00       14.19     15.79 o 
  -8   4  14      464.21      497.62     16.40 o 
  -7   4  14      304.04      319.91     12.91 o 
  -6   4  14      319.50      320.30     13.11 o 
  -5   4  14     1371.57     1378.43     22.73 o 
  -4   4  14        0.97      -10.15     11.95 o 
  -3   4  14        7.01       15.10     11.90 o 
  -2   4  14      385.07      366.62     14.83 o 
  -1   4  14      571.09      573.14     19.09 o 
   0   4  14       64.15       62.94     17.60 o 
   1   4  14      345.76      345.23     18.88 o 
   2   4  14       93.97       80.60     19.45 o 
   3   4  14       31.27       10.73     19.48 o 
   4   4  14        9.25       27.30     23.28 o 
   5   4  14      273.01      290.69     32.90 o 
   6   4  14       33.92       49.97     36.05 o 
 -12   5  14      562.74      728.90     47.26 o 
 -11   5  14       23.99       70.37     33.39 o 
 -10   5  14     2492.63     2728.57     73.15 o 
  -9   5  14      159.18      182.39     37.00 o 
  -8   5  14      102.99      117.28     32.08 o 
  -7   5  14       62.05      123.84     16.13 o 
  -6   5  14      114.30       70.93     14.27 o 
  -5   5  14       52.15       72.76     16.12 o 
  -4   5  14     3209.17     3369.50     50.43 o 
  -3   5  14       44.04       16.04     12.29 o 
  -2   5  14      487.86      501.42     18.34 o 
  -1   5  14        4.06      -14.21     16.30 o 
   0   5  14     1903.46     1917.12     41.07 o 
   1   5  14      607.53      593.46     26.05 o 
   2   5  14       28.78        3.08     25.45 o 
   3   5  14       27.68       62.86     26.69 o 
   4   5  14      242.64      236.85     33.94 o 
   5   5  14        0.61      -39.56     39.56 o 
 -10   6  14       64.55      107.48     67.28 o 
  -9   6  14       90.23      106.77     32.37 o 
  -8   6  14       16.83      -39.27     39.27 o 
  -7   6  14       52.32       12.81     36.06 o 
  -6   6  14       90.61       89.01     32.20 o 
  -5   6  14     1324.91     1334.81     34.50 o 
  -4   6  14      154.27      154.90     18.29 o 
  -3   6  14       23.90       15.95     21.24 o 
  -2   6  14        6.14       15.75     15.91 o 
  -1   6  14       57.01        4.22     20.77 o 
   0   6  14     1005.92      995.17     35.75 o 
   1   6  14      364.98      387.15     29.27 o 
   2   6  14       24.98       51.56     28.85 o 
   3   6  14       23.18       64.85     58.47 o 
   4   6  14       40.64       34.48     36.33 o 
  -9   7  14      213.89      181.47     40.89 o 
  -8   7  14       53.76       99.66     45.12 o 
  -7   7  14        5.65       40.80     40.64 o 
  -6   7  14        2.00       22.27     24.75 o 
  -5   7  14       14.33       27.71     42.27 o 
  -4   7  14     1825.16     2027.05     57.33 o 
  -3   7  14       19.59       -5.25     20.60 o 
  -2   7  14      544.42      665.90     36.15 o 
  -1   7  14       18.06       39.30     20.89 o 
   0   7  14      223.06      231.80     29.09 o 
   1   7  14       13.75        8.20     41.67 o 
   2   7  14      220.79      248.41     48.81 o 
  -5   8  14      260.17      280.85     51.28 o 
  -4   8  14       60.29       72.67     31.57 o 
  -3   8  14      230.95      275.93     31.40 o 
  -2   8  14      317.01      301.46     51.46 o 
  -1   8  14       53.48       22.71     41.72 o 
 -13   0  15     1260.44     1109.87     63.80 o 
 -11   0  15     2827.13     2689.56     61.86 o 
  -9   0  15     4424.45     4421.33     79.02 o 
  -7   0  15     1250.06     1187.70     32.07 o 
  -5   0  15     9040.00     9087.86    135.22 o 
  -3   0  15      407.79      351.08     20.93 o 
  -1   0  15      202.47      149.56     18.39 o 
   1   0  15     3015.76     2770.51     62.54 o 
   3   0  15        7.69       22.97     32.53 o 
   5   0  15      120.55       94.59     38.84 o 
 -14   1  15      640.51      621.90     63.21 o 
 -13   1  15       18.97      -27.00     30.62 o 
 -12   1  15      739.05      734.30     28.41 o 
 -11   1  15       33.99       11.85     17.25 o 
 -10   1  15     1286.81     1283.72     24.76 o 
  -9   1  15      119.85      109.95     13.57 o 
  -8   1  15       16.57       17.70     13.46 o 
  -7   1  15      503.80      535.35     16.45 o 
  -6   1  15     1973.80     1909.54     29.27 o 
  -5   1  15      625.07      612.35     16.31 o 
  -4   1  15     1035.20     1029.97     19.78 o 
  -3   1  15       37.09       16.81     12.18 o 
  -2   1  15     3242.60     3322.19     42.55 o 
  -1   1  15        2.17      -12.72     13.89 o 
   0   1  15      320.12      319.57     17.08 o 
   1   1  15      583.57      582.67     19.67 o 
   2   1  15       48.10       49.76     16.65 o 
   3   1  15        1.49        4.16     24.31 o 
   4   1  15     1362.79     1402.81     44.13 o 
   5   1  15       66.40       57.47     36.03 o 
   6   1  15      121.71      108.20     39.04 o 
 -13   2  15      547.91      494.00     43.25 o 
 -12   2  15      441.94      369.05     37.18 o 
 -11   2  15      600.28      573.00     25.76 o 
 -10   2  15      135.27      114.74     15.77 o 
  -9   2  15      337.86      364.54     15.92 o 
  -8   2  15      801.31      804.30     20.40 o 
  -7   2  15      453.91      438.52     15.35 o 
  -6   2  15      829.92      875.50     19.90 o 
  -5   2  15     5728.54     5659.27     65.20 o 
  -4   2  15       14.78       -5.18     11.91 o 
  -3   2  15        3.65       -2.06     12.24 o 
  -2   2  15      402.90      412.88     16.35 o 
  -1   2  15      131.24      100.90     14.50 o 
   0   2  15      144.02      136.15     14.68 o 
   1   2  15     5619.92     5651.63     80.85 o 
   2   2  15      116.28       77.20     26.70 o 
   3   2  15      122.92      121.46     21.97 o 
   4   2  15       76.89      140.83     27.57 o 
   5   2  15      182.05      171.70     31.66 o 
   6   2  15       52.93      -18.17     33.32 o 
 -13   3  15      251.99      176.16     35.92 o 
 -12   3  15      223.90      255.29     38.01 o 
 -11   3  15      373.07      420.86     39.39 o 
 -10   3  15      303.80      297.84     23.55 o 
  -9   3  15      701.05      747.13     27.17 o 
  -8   3  15      432.56      432.04     19.03 o 
  -7   3  15       85.46      110.94     15.03 o 
  -6   3  15      654.21      634.46     17.54 o 
  -5   3  15     1010.09     1012.21     20.77 o 
  -4   3  15      535.48      512.45     16.22 o 
  -3   3  15      329.02      321.22     14.65 o 
  -2   3  15     1300.00     1341.48     24.82 o 
  -1   3  15        3.97       28.41     15.42 o 
   0   3  15      210.26      259.61     19.10 o 
   1   3  15     1352.87     1340.85     31.89 o 
   2   3  15       72.32       80.32     21.12 o 
   3   3  15       15.23       17.01     23.69 o 
   4   3  15      754.02      734.54     35.43 o 
   5   3  15      197.02      251.09     38.73 o 
 -12   4  15      996.97     1011.45     49.13 o 
 -11   4  15       40.82       45.63     38.29 o 
 -10   4  15     1768.33     1878.13    117.41 o 
  -9   4  15       73.34      123.76     29.00 o 
  -8   4  15     2644.75     2718.13     54.38 o 
  -7   4  15      946.33     1001.69     27.52 o 
  -6   4  15      122.76      133.03     14.41 o 
  -5   4  15     1282.73     1359.83     27.63 o 
  -4   4  15      130.28      124.92     18.30 o 
  -3   4  15      508.18      505.74     20.45 o 
  -2   4  15     4953.42     4967.61     70.82 o 
  -1   4  15      520.85      475.56     20.95 o 
   0   4  15       56.44       45.39     18.61 o 
   1   4  15      599.28      571.13     25.90 o 
   2   4  15       30.02        9.85     20.96 o 
   3   4  15      173.38      172.33     42.83 o 
   4   4  15      335.66      348.65     35.53 o 
   5   4  15        3.33       42.18     35.24 o 
 -11   5  15      991.69      897.89     61.42 o 
 -10   5  15      246.74      237.19     34.79 o 
  -9   5  15      956.31     1047.07     45.19 o 
  -8   5  15      201.71      221.89     48.38 o 
  -7   5  15      686.26      716.88     33.36 o 
  -6   5  15      112.33      142.95     24.00 o 
  -5   5  15      383.98      402.18     19.00 o 
  -4   5  15      800.06      798.94     25.44 o 
  -3   5  15      154.10      176.01     19.23 o 
  -2   5  15       27.41       18.08     18.03 o 
  -1   5  15      406.80      345.99     22.09 o 
   0   5  15      199.93      211.48     26.65 o 
   1   5  15     1518.28     1554.47     46.60 o 
   2   5  15      357.66      361.67     30.75 o 
   3   5  15        1.08       22.59     29.17 o 
   4   5  15        7.37       10.74     35.18 o 
 -10   6  15     1087.54     1267.49     51.87 o 
  -9   6  15       24.48       79.22     31.11 o 
  -8   6  15     1464.05     1627.21    108.32 o 
  -7   6  15      527.27      563.13     47.60 o 
  -6   6  15      271.60      269.55     22.52 o 
  -5   6  15       17.87       39.33     31.75 o 
  -4   6  15      292.15      272.56     23.93 o 
  -3   6  15      227.83      213.53     25.87 o 
  -2   6  15     1217.91     1271.52     39.73 o 
  -1   6  15      763.27      689.56     32.16 o 
   0   6  15      647.33      649.75     41.70 o 
   1   6  15       84.08      144.47     35.56 o 
   2   6  15        4.40      -19.69     32.49 o 
  -8   7  15        0.05      -31.19     31.19 o 
  -7   7  15      411.16      544.89     34.88 o 
  -6   7  15       27.68        4.97     40.38 o 
  -5   7  15        3.39       33.51     25.55 o 
  -4   7  15        0.58       11.73     30.33 o 
  -3   7  15       55.07       37.21     27.36 o 
  -2   7  15      241.06      312.55     34.24 o 
  -1   7  15      489.99      468.10     34.67 o 
   0   7  15        3.13      -29.59     29.59 o 
 -12   0  16     5129.59     4993.51    141.95 o 
 -10   0  16     2525.25     2441.41     57.74 o 
  -8   0  16     1345.39     1342.01     36.22 o 
  -6   0  16     1784.05     1819.91     41.96 o 
  -4   0  16    11158.08    11044.93    175.93 o 
  -2   0  16     2420.36     2343.12     55.63 o 
   0   0  16      847.89      826.08     33.07 o 
   2   0  16      354.12      351.75     34.26 o 
   4   0  16      515.11      538.37     52.86 o 
 -13   1  16      852.34      822.61     55.18 o 
 -12   1  16       38.43       28.52     26.46 o 
 -11   1  16     1349.06     1242.13     35.24 o 
 -10   1  16      235.84      247.05     17.61 o 
  -9   1  16      408.41      386.23     16.81 o 
  -8   1  16       24.33       22.24     14.44 o 
  -7   1  16       42.82       37.42     13.02 o 
  -6   1  16      137.86      118.33     14.19 o 
  -5   1  16       95.56       70.35     14.45 o 
  -4   1  16       76.35       64.65     14.25 o 
  -3   1  16     1475.65     1364.44     26.46 o 
  -2   1  16      557.18      562.04     19.66 o 
  -1   1  16      150.82      161.63     17.04 o 
   0   1  16      326.24      323.78     18.82 o 
   1   1  16     2140.18     2090.26     40.46 o 
   2   1  16       14.78        9.35     20.20 o 
   3   1  16      812.98      884.82     67.18 o 
   4   1  16      184.15      180.98     26.99 o 
   5   1  16        7.21      -28.67     28.67 o 
 -13   2  16       21.08      -13.44     43.67 o 
 -12   2  16     3814.36     3816.08     93.98 o 
 -11   2  16       24.37       20.59     25.39 o 
 -10   2  16      959.40      978.08     29.22 o 
  -9   2  16     1013.53      996.72     27.45 o 
  -8   2  16      769.75      812.41     22.38 o 
  -7   2  16     1440.39     1392.73     28.21 o 
  -6   2  16     1885.13     1873.38     31.63 o 
  -5   2  16     1222.08     1194.71     24.33 o 
  -4   2  16     3561.01     3520.60     49.15 o 
  -3   2  16       62.33       82.42     13.70 o 
  -2   2  16     1928.02     1957.75     34.91 o 
  -1   2  16       54.90       56.59     15.46 o 
   0   2  16      221.26      246.38     21.89 o 
   1   2  16      432.54      434.98     24.73 o 
   2   2  16      487.60      490.09     25.85 o 
   3   2  16      206.84      243.45     29.36 o 
   4   2  16      117.27       90.57     30.23 o 
   5   2  16        5.88       57.03     30.19 o 
 -12   3  16       47.75       28.30     31.96 o 
 -11   3  16      209.33      223.31     41.61 o 
 -10   3  16      208.19      217.80     35.20 o 
  -9   3  16      220.55      228.65     23.32 o 
  -8   3  16       89.92       63.79     21.43 o 
  -7   3  16       93.88       90.68     19.51 o 
  -6   3  16      562.53      523.29     20.41 o 
  -5   3  16      123.84      101.68     14.83 o 
  -4   3  16      204.46      211.82     16.82 o 
  -3   3  16      146.29      153.58     17.22 o 
  -2   3  16      207.52      199.37     18.45 o 
  -1   3  16      210.59      203.04     18.52 o 
   0   3  16     2080.54     2047.85     45.07 o 
   1   3  16      477.12      510.45     26.01 o 
   2   3  16       28.00       20.03     38.44 o 
   3   3  16      166.79      205.74     28.62 o 
   4   3  16      831.95      932.63     51.85 o 
 -12   4  16     1097.29     1093.41     56.22 o 
 -11   4  16       21.65      -15.48     40.19 o 
 -10   4  16     1145.41     1180.30     48.24 o 
  -9   4  16     3032.18     3210.86     81.01 o 
  -8   4  16      214.37      254.39     34.35 o 
  -7   4  16     2801.61     2942.22     65.48 o 
  -6   4  16      184.37      158.82     22.36 o 
  -5   4  16     3862.17     3981.57     66.82 o 
  -4   4  16     1585.48     1478.06     48.92 o 
  -3   4  16      511.13      574.33     25.44 o 
  -2   4  16      991.58      977.00     29.37 o 
  -1   4  16      405.59      466.67     39.85 o 
   0   4  16       68.07       25.48     32.22 o 
   1   4  16      764.91      838.86     38.31 o 
   2   4  16       20.23       24.15     25.24 o 
   3   4  16      747.43      804.60     42.60 o 
   4   4  16       91.97       89.95     36.75 o 
 -10   5  16     1209.87     1391.18     53.03 o 
  -9   5  16       45.88        5.13     30.02 o 
  -8   5  16       83.16       64.19     83.31 o 
  -7   5  16      412.81      481.42     35.76 o 
  -6   5  16     2466.06     2571.54     59.14 o 
  -5   5  16      307.26      313.35     23.09 o 
  -4   5  16       58.88       61.90     32.83 o 
  -3   5  16       18.93       -7.13     23.91 o 
  -2   5  16      312.74      356.62     33.06 o 
  -1   5  16        0.54       -8.27     24.58 o 
   0   5  16      586.35      609.57     49.10 o 
   1   5  16      220.47      221.93     29.45 o 
   2   5  16       54.70       46.63     32.19 o 
   3   5  16       21.54       29.64     31.87 o 
  -9   6  16      972.40     1066.08     77.76 o 
  -8   6  16       12.29       38.96     31.71 o 
  -7   6  16     1625.64     1773.08     64.79 o 
  -6   6  16      107.39       96.86     23.66 o 
  -5   6  16     1530.41     1615.12     47.64 o 
  -4   6  16      202.40      198.68     22.73 o 
  -3   6  16       56.20       52.18     21.98 o 
  -2   6  16      104.96       80.44     25.04 o 
  -1   6  16     1134.23     1227.90     59.96 o 
   0   6  16      241.69      276.32     30.85 o 
   1   6  16     1927.09     2004.01    116.06 o 
  -6   7  16      489.79      597.04     38.34 o 
  -5   7  16       75.12       58.99     31.14 o 
  -4   7  16       28.94       57.93     32.30 o 
  -3   7  16      118.13       19.95     30.79 o 
  -2   7  16       31.32       50.40     30.30 o 
 -13   0  17        1.33       47.86     51.26 o 
 -11   0  17     2061.65     1870.44     68.90 o 
  -9   0  17     5207.60     5085.79    110.82 o 
  -7   0  17     5542.19     5237.19    100.86 o 
  -5   0  17      268.54      283.26     24.83 o 
  -3   0  17       58.88       32.09     25.02 o 
  -1   0  17     6823.93     6789.67    128.01 o 
   1   0  17      516.69      468.88     38.35 o 
   3   0  17      550.99      574.44     52.94 o 
 -12   1  17      677.74      645.35     83.61 o 
 -11   1  17      201.31      146.39     26.91 o 
 -10   1  17     3261.38     3262.97     61.01 o 
  -9   1  17       90.19       91.40     19.90 o 
  -8   1  17        9.14       29.89     17.07 o 
  -7   1  17       42.12       47.49     15.90 o 
  -6   1  17      128.35      135.80     16.30 o 
  -5   1  17       33.22       42.09     15.74 o 
  -4   1  17     1223.72     1264.81     27.79 o 
  -3   1  17      153.96      143.48     21.80 o 
  -2   1  17      866.87      891.89     24.76 o 
  -1   1  17      498.07      463.71     21.05 o 
   0   1  17     1528.38     1504.73     36.43 o 
   1   1  17       13.23       21.83     22.73 o 
   2   1  17       26.70       27.10     23.27 o 
   3   1  17       12.05        3.27     26.67 o 
   4   1  17      157.85      107.74     41.33 o 
 -12   2  17      241.57      211.61     53.02 o 
 -11   2  17     1014.80      972.60     43.55 o 
 -10   2  17      151.38      124.75     30.97 o 
  -9   2  17      848.34      841.16     29.59 o 
  -8   2  17       27.56       12.19     17.17 o 
  -7   2  17     1232.33     1206.94     28.75 o 
  -6   2  17      277.56      346.55     17.32 o 
  -5   2  17       14.12       -3.98     16.96 o 
  -4   2  17     2312.57     2314.21     39.04 o 
  -3   2  17        4.80       -0.46     18.75 o 
  -2   2  17        6.92        5.47     19.74 o 
  -1   2  17     4583.04     4525.80     72.52 o 
   0   2  17       21.92        7.61     23.25 o 
   1   2  17      853.55      868.90     32.94 o 
   2   2  17      745.95      855.90     35.68 o 
   3   2  17      982.57      931.66     44.33 o 
   4   2  17      214.47      207.78     38.74 o 
 -12   3  17      689.21      646.30     45.60 o 
 -11   3  17        0.22       58.97     73.44 o 
 -10   3  17     1073.00     1102.76     48.40 o 
  -9   3  17      230.77      194.13     30.05 o 
  -8   3  17       35.34       21.06     23.01 o 
  -7   3  17     1413.78     1409.95     37.08 o 
  -6   3  17       64.50       56.93     18.75 o 
  -5   3  17      404.80      410.27     25.46 o 
  -4   3  17      503.23      463.17     23.80 o 
  -3   3  17      177.58      166.09     22.92 o 
  -2   3  17      261.60      261.41     20.15 o 
  -1   3  17       99.77       82.32     23.77 o 
   0   3  17      728.74      764.60     30.74 o 
   1   3  17      559.41      597.72     31.35 o 
   2   3  17        0.91       15.98     28.73 o 
   3   3  17       75.16       73.74     43.53 o 
 -11   4  17      543.99      538.18     40.72 o 
 -10   4  17      620.80      665.95     44.67 o 
  -9   4  17      940.08      891.37     43.17 o 
  -8   4  17      569.27      643.92     39.79 o 
  -7   4  17      146.89      215.60     29.91 o 
  -6   4  17     1373.34     1481.42     79.93 o 
  -5   4  17       36.47       28.41     24.17 o 
  -4   4  17     2807.58     2865.22     64.85 o 
  -3   4  17      398.33      475.40     29.17 o 
  -2   4  17      155.66      140.05     25.28 o 
  -1   4  17      570.93      627.79     35.08 o 
   0   4  17      122.23      120.02     28.55 o 
   1   4  17      449.80      429.05     34.91 o 
   2   4  17     2011.82     2038.41    113.83 o 
  -9   5  17      102.53      121.17     39.11 o 
  -8   5  17        7.13       86.72     52.35 o 
  -7   5  17     2990.36     3255.82     82.35 o 
  -6   5  17       84.62       35.78     28.71 o 
  -5   5  17      553.65      574.74     30.76 o 
  -4   5  17       41.67      101.64     33.99 o 
  -3   5  17      624.17      632.18     35.50 o 
  -2   5  17       53.47       58.01     26.66 o 
  -1   5  17        1.53      -10.84     26.67 o 
   0   5  17       47.77       24.63     29.97 o 
   1   5  17      769.38      780.77     50.96 o 
  -7   6  17       63.61       38.62     35.46 o 
  -6   6  17     1341.33     1522.15     65.25 o 
  -5   6  17        3.80       20.50     24.91 o 
  -4   6  17     1974.49     2166.63     84.20 o 
  -3   6  17       70.30       15.62     29.85 o 
  -2   6  17      252.86      259.60     30.50 o 
  -1   6  17       88.56       61.89     32.30 o 
 -12   0  18       78.60       63.25     52.34 o 
 -10   0  18      575.82      575.59     44.05 o 
  -8   0  18     2549.82     2508.34     67.96 o 
  -6   0  18      831.16      789.10     33.27 o 
  -4   0  18     2646.01     2625.37     61.43 o 
  -2   0  18      215.00      179.52     30.89 o 
   0   0  18      215.88      267.18     73.30 o 
   2   0  18     2016.85     2094.72     78.80 o 
 -12   1  18       31.67       22.36     43.65 o 
 -11   1  18     1713.02     1585.49     56.22 o 
 -10   1  18       45.35       15.71     33.94 o 
  -9   1  18     1189.77     1067.04     50.81 o 
  -8   1  18       71.68       38.58     19.55 o 
  -7   1  18     2926.04     2907.59     48.96 o 
  -6   1  18      359.57      328.95     19.39 o 
  -5   1  18     1352.08     1308.80     31.00 o 
  -4   1  18      142.56       85.30     18.42 o 
  -3   1  18     1689.35     1601.50     33.87 o 
  -2   1  18      678.68      626.31     24.89 o 
  -1   1  18     1777.15     1765.59     46.64 o 
   0   1  18       16.25       51.23     26.99 o 
   1   1  18     5058.08     5178.29    151.39 o 
   2   1  18       40.38       66.24     29.47 o 
   3   1  18        2.94       -3.60     33.43 o 
 -11   2  18      125.52      100.38     44.59 o 
 -10   2  18       66.41       47.81     28.91 o 
  -9   2  18       26.68       25.74     26.88 o 
  -8   2  18      598.89      613.17     32.60 o 
  -7   2  18      740.76      660.17     28.96 o 
  -6   2  18      743.44      712.73     27.64 o 
  -5   2  18      715.69      686.78     27.87 o 
  -4   2  18      996.40     1006.72     31.77 o 
  -3   2  18       12.58       25.97     23.37 o 
  -2   2  18       98.12       57.99     29.09 o 
  -1   2  18      814.57      852.42     37.00 o 
   0   2  18      593.16      593.26     30.95 o 
   1   2  18       14.43      -33.22     33.22 o 
   2   2  18     2482.13     2551.91     69.11 o 
   3   2  18        0.48       26.32     35.26 o 
 -11   3  18     1059.08     1040.68     66.41 o 
 -10   3  18      547.76      574.05     49.77 o 
  -9   3  18      347.12      396.43     38.93 o 
  -8   3  18      350.18      348.33     32.89 o 
  -7   3  18     1573.11     1590.78     55.87 o 
  -6   3  18     1123.44     1070.06     39.60 o 
  -5   3  18      731.60      746.07     41.77 o 
  -4   3  18     1432.09     1565.46     46.10 o 
  -3   3  18      154.23      142.81     36.56 o 
  -2   3  18      895.75      915.01     36.81 o 
  -1   3  18      982.38      931.35     39.74 o 
   0   3  18      113.22      103.39     26.66 o 
   1   3  18     1613.67     1672.17     63.06 o 
   2   3  18        0.67       51.73     33.44 o 
 -10   4  18        4.20       36.79     34.05 o 
  -9   4  18        1.06       29.76     32.30 o 
  -8   4  18      271.77      251.97     38.60 o 
  -7   4  18      298.34      275.54     34.99 o 
  -6   4  18      249.10      263.54     35.22 o 
  -5   4  18     1924.67     1954.98     61.19 o 
  -4   4  18      304.76      277.31     36.02 o 
  -3   4  18      341.75      343.60     47.13 o 
  -2   4  18        0.53      -28.00     28.00 o 
  -1   4  18     1683.79     1636.44     55.35 o 
   0   4  18      103.74      107.02     26.34 o 
   1   4  18        1.14      -34.96     34.96 o 
  -8   5  18        1.30       17.48     31.40 o 
  -7   5  18      114.11      105.53     46.08 o 
  -6   5  18     1118.37     1098.09     42.08 o 
  -5   5  18      380.34      402.00     31.34 o 
  -4   5  18     1733.71     1793.51     52.00 o 
  -3   5  18       28.86        1.33     42.36 o 
  -2   5  18     1854.99     2002.26     57.03 o 
  -1   5  18      776.02      741.61     37.97 o 
 -11   0  19      142.89       51.55     57.35 o 
  -9   0  19      662.13      649.67     53.42 o 
  -7   0  19      220.41      176.47     35.46 o 
  -5   0  19      197.06      264.87     35.24 o 
  -3   0  19      322.99      319.74     36.78 o 
  -1   0  19      110.22        7.49     70.44 o 
   1   0  19       45.35      -14.83     49.90 o 
 -11   1  19        4.04      -44.33     44.33 o 
 -10   1  19        1.58       50.75     41.38 o 
  -9   1  19      507.76      527.37     33.79 o 
  -8   1  19      323.21      269.56     31.37 o 
  -7   1  19      100.38       86.54     28.19 o 
  -6   1  19     7105.51     6829.54    128.55 o 
  -5   1  19       13.02       40.93     25.67 o 
  -4   1  19     1754.34     1712.98     43.65 o 
  -3   1  19       21.33       42.86     28.24 o 
  -2   1  19      706.35      669.06     29.94 o 
  -1   1  19      153.32      147.53     25.07 o 
   0   1  19     1860.94     1786.52     49.34 o 
   1   1  19       74.10      132.52     34.01 o 
 -10   2  19       13.17       31.67     56.89 o 
  -9   2  19       52.66        2.97     31.37 o 
  -8   2  19       18.71       12.76     33.61 o 
  -7   2  19      501.54      478.86     31.92 o 
  -6   2  19       81.65      114.94     28.98 o 
  -5   2  19       36.65       -0.66     38.03 o 
  -4   2  19       10.31        4.49     25.64 o 
  -3   2  19       10.86       -8.96     30.86 o 
  -2   2  19       12.40       -3.20     27.09 o 
  -1   2  19        0.28       -1.47     30.80 o 
   0   2  19     1181.51     1172.68     47.96 o 
   1   2  19      430.89      508.17     39.10 o 
 -10   3  19      112.35       74.27     40.97 o 
  -9   3  19      932.79      982.74     50.63 o 
  -8   3  19       21.80      -33.08     36.95 o 
  -7   3  19       49.49       22.75     29.92 o 
  -6   3  19     2066.99     1961.16     60.94 o 
  -5   3  19       29.45      -10.62     30.06 o 
  -4   3  19      672.72      714.28     39.75 o 
  -3   3  19     1342.88     1332.82     46.53 o 
  -2   3  19      885.48      828.00     39.98 o 
  -1   3  19      860.77      870.40     39.38 o 
   0   3  19      592.21      575.17     39.70 o 
  -8   4  19      134.05      134.03     39.19 o 
  -7   4  19      160.95      194.97     44.48 o 
  -6   4  19       87.50      -13.33     45.56 o 
  -5   4  19      321.96      284.77     30.81 o 
  -4   4  19      335.21      370.76     31.06 o 
  -3   4  19      189.93      259.59     31.62 o 
  -2   4  19      318.99      248.62     34.24 o 
  -1   4  19      113.23      119.00     34.09 o 
  -5   5  19        2.68       37.93     40.82 o 
 -10   0  20        7.88       41.32     75.42 o 
  -8   0  20     1013.97     1046.84     67.33 o 
  -6   0  20     1197.64     1103.12     59.20 o 
  -4   0  20     2138.86     1942.87     68.55 o 
  -2   0  20      409.06      475.92     76.15 o 
   0   0  20      414.62      429.47     51.93 o 
  -9   1  20      762.10      704.68     55.19 o 
  -8   1  20       12.23        3.36     27.39 o 
  -7   1  20      214.35      232.68     29.81 o 
  -6   1  20      284.43      289.72     32.09 o 
  -5   1  20      285.96      184.83     32.67 o 
  -4   1  20      113.60      109.80     30.58 o 
  -3   1  20      900.33      865.56     40.25 o 
  -2   1  20       46.24       -9.12     29.91 o 
  -1   1  20      305.65      291.23     37.01 o 
   0   1  20       27.95       36.01     34.39 o 
  -9   2  20       59.59       42.07     37.72 o 
  -8   2  20      884.36      955.78     58.58 o 
  -7   2  20       59.47        1.66     29.68 o 
  -6   2  20      417.71      335.28     61.46 o 
  -5   2  20      221.10      283.67     39.47 o 
  -4   2  20      293.53      279.57     39.45 o 
  -3   2  20       23.53       -4.06     28.31 o 
  -2   2  20        5.56      -32.48     32.48 o 
  -1   2  20     1214.46     1185.62     47.42 o 
  -8   3  20        3.26       19.06     35.24 o 
  -7   3  20        8.22       17.25     45.25 o 
  -6   3  20     1152.71     1138.96     49.78 o 
  -5   3  20       63.83       59.59     41.86 o 
  -4   3  20      114.17       88.66     38.88 o 
  -3   3  20      670.84      675.78     38.71 o 
  -2   3  20      228.08      260.29     35.76 o 
  -7   0  21        4.90      -29.16     43.38 o 
  -5   0  21     2646.64     2558.77    110.81 o 
  -3   0  21      596.14      582.95     93.20 o 
  -7   1  21       16.33       67.77     52.26 o 
  -6   1  21      105.57       67.08     29.31 o 
  -5   1  21       53.57       46.35     28.65 o 
  -4   1  21       56.55       20.61     31.01 o 
  -3   1  21      111.31       75.48     31.13 o 
  -6   2  21      118.21      116.13     46.91 o 
  -5   2  21     1008.73     1106.64     51.82 o 
                                                 
